# Supplementary material for: (±)-syn-Isopropyl 4-(1,1,1,3,3,3-hexa­fluoro­propan-2-yl­oxy)-1-hydr­oxy-3-methyl-2-(prop-1-yn­yl)cyclo­pent-2-ene­carboxyl­ate
Source: Acta Crystallogr Sect E Struct Rep Online. 2009 Jun 20;65(Pt 7):o1660. doi: 10.1107/S1600536809023162 (PMC2969198; doi:10.1107/S1600536809023162)
Supplement: Supplementary file 1 [file e-65-o1660-sup1.cif]

##############################################################################
###                                                                        ###
###        Electronic paper (Acta Crystallographica Section E)             ###
###                                                                        ###
##############################################################################
#                                                                            #
# This CIF contains the data in a paper accepted for publication in Acta     #
# Crystallographica Section E. It conforms to the requirements of Notes      #
# for Authors for Section E, and has been peer reviewed under the auspices   #
# of the IUCr Commission on Journals.                                        #
#                                                                            #
# Full details of the Crystallographic Information File format               #
# are given in the paper "The Crystallographic Information File (CIF):       #
# a New Standard Archive File for Crystallography" by S. R. Hall, F. H.      #
# Allen and I. D. Brown [Acta Cryst. (1991), A47, 655-685].                  #
#                                                                            #
# The current version of the core CIF dictionary is obtainable from          #
# ftp://ftp.iucr.org/pub/cif_core.dic. The current version number is 2.4.    #
#                                                                            #
# Software is freely available for graphical display of the structure(s) in  #
# this CIF.  For information consult the CIF home page http://www.iucr.org/  #
# cif/home.html                                                              #
#                                                                            #
# This file may be used for bona fide research purposes within the           #
# scientific community so long as proper attribution is given to the journal # 
# article from which it was obtained.                                        #
#                                                                            #
##############################################################################
                                             
data_I
_audit_creation_method     SHELXL-97
_chemical_name_systematic
;
(+-)-<i>syn</i>-Isopropyl 4-(1,1,1,3,3,3-hexafluoropropan-2-yloxy)-1-hydroxy-
3-methyl-2-(prop-1-ynyl)cyclopent-2-enecarboxylate
;
_chemical_name_common     ?
_chemical_formula_moiety     'C16 H18 F6 O4'
_chemical_formula_sum     'C16 H18 F6 O4'
_chemical_formula_iupac     'C16 H18 F6 O4'
_chemical_formula_weight     388.30
_chemical_melting_point     ?
_symmetry_cell_setting     triclinic
_symmetry_space_group_name_H-M     'P -1'
_symmetry_space_group_name_Hall     '-P 1'
loop_
    _symmetry_equiv_pos_as_xyz
    'x, y, z'
    '-x, -y, -z'
_cell_length_a     6.0166(4)
_cell_length_b     11.9075(6)
_cell_length_c     13.2798(8)
_cell_angle_alpha     104.600(5)
_cell_angle_beta     91.775(5)
_cell_angle_gamma     96.955(5)
_cell_volume     912.03(10)
_cell_formula_units_Z     2
_cell_measurement_reflns_used     3408
_cell_measurement_theta_min     2.68
_cell_measurement_theta_max     25.0
_cell_measurement_temperature     173.0(10)
_exptl_crystal_description     block
_exptl_crystal_colour     colourless
_exptl_crystal_size_max     0.42
_exptl_crystal_size_mid     0.20
_exptl_crystal_size_min     0.18
_exptl_crystal_density_diffrn     1.414
_exptl_crystal_density_meas     ?
_exptl_crystal_density_method     'not measured'
_exptl_crystal_F_000     400
_exptl_absorpt_coefficient_mu     0.139
_exptl_absorpt_correction_type     'multi-scan'
_exptl_absorpt_process_details     '(CrysAlis RED; Oxford Diffraction, 2008)'
_exptl_absorpt_correction_T_min     0.9439
_exptl_absorpt_correction_T_max     0.9754
_exptl_special_details
;
CrysAlis RED (Oxford Diffraction 2008)
Empirical absorption correction using spherical harmonics,
implemented in SCALE3 ABSPACK scaling algorithm.
;
_diffrn_ambient_temperature     173.0(10)
_diffrn_radiation_type     MoK\a
_diffrn_radiation_wavelength     0.71073
_diffrn_radiation_source     'Enhance (Mo) X-ray Source'
_diffrn_radiation_monochromator     graphite
_diffrn_measurement_device_type     'Oxford Diffraction Xcalibur S CCD'
_diffrn_measurement_method     \w
_diffrn_detector_area_resol_mean     16.0560
_diffrn_reflns_number     7349
_diffrn_reflns_av_R_equivalents     0.0259
_diffrn_reflns_av_sigmaI/netI     0.0503
_diffrn_reflns_theta_min     2.68
_diffrn_reflns_theta_max     25.00
_diffrn_reflns_theta_full     25.00
_diffrn_measured_fraction_theta_max     0.991
_diffrn_measured_fraction_theta_full     0.991
_diffrn_reflns_limit_h_min     -7
_diffrn_reflns_limit_h_max     7
_diffrn_reflns_limit_k_min     -13
_diffrn_reflns_limit_k_max     14
_diffrn_reflns_limit_l_min     -15
_diffrn_reflns_limit_l_max     11
_diffrn_standards_number     ?
_diffrn_standards_interval_count     ?
_diffrn_standards_interval_time     ?
_diffrn_standards_decay_%     0
_refine_special_details
;
Refinement of <i>F</i>^2^ against ALL reflections. The weighted <i>R</i>-factor
<i>wR</i> and goodness of fit <i>S</i> are based on <i>F</i>^2^, conventional
<i>R</i>-factors <i>R</i> are based on <i>F</i>, with <i>F</i> set to zero for
negative <i>F</i>^2^. The threshold expression of <i>F</i>^2^ >
\s(<i>F</i>^2^) is used only for calculating <i>R</i>-factors(gt) <i>etc</i>.
and is not relevant to the choice of reflections for refinement.
<i>R</i>-factors based on <i>F</i>^2^ are statistically about twice as large
as those based on <i>F</i>, and <i>R</i>- factors based on ALL data will be
even larger.
;
_reflns_number_total     3175
_reflns_number_gt     2089
_reflns_threshold_expression     I>2\s(I)
_refine_ls_structure_factor_coef     Fsqd
_refine_ls_matrix_type     full
_refine_ls_R_factor_all     0.0687
_refine_ls_R_factor_gt     0.0420
_refine_ls_wR_factor_gt     0.1004
_refine_ls_wR_factor_ref     0.1062
_refine_ls_goodness_of_fit_ref     0.955
_refine_ls_restrained_S_all     0.955
_refine_ls_number_reflns     3175
_refine_ls_number_parameters     240
_refine_ls_number_restraints     0
_refine_ls_hydrogen_treatment     constr
_refine_ls_weighting_scheme     calc
_refine_ls_weighting_details
                 'calc w=1/[\s^2^(Fo^2^)+(0.0599P)^2^] where P=(Fo^2^+2Fc^2^)/3'
_atom_sites_solution_hydrogens     geom
_atom_sites_solution_primary     direct
_atom_sites_solution_secondary     difmap
_refine_ls_shift/su_max     0.000
_refine_ls_shift/su_mean     0.000
_refine_diff_density_max     0.267
_refine_diff_density_min     -0.288
_refine_ls_extinction_method     none
_refine_ls_extinction_coef     ?
loop_
    _atom_type_symbol
    _atom_type_description
    _atom_type_scat_dispersion_real
    _atom_type_scat_dispersion_imag
    _atom_type_scat_source
    'C' 'C' 0.0033 0.0016
                         'International Tables Vol C Tables 4.2.6.8 and 6.1.1.4'
    'H' 'H' 0.0000 0.0000
                         'International Tables Vol C Tables 4.2.6.8 and 6.1.1.4'
    'O' 'O' 0.0106 0.0060
                         'International Tables Vol C Tables 4.2.6.8 and 6.1.1.4'
    'F' 'F' 0.0171 0.0103
                         'International Tables Vol C Tables 4.2.6.8 and 6.1.1.4'
_computing_data_collection     'CrysAlis CCD (Oxford Diffraction, 2008)'
_computing_cell_refinement     'CrysAlis RED (Oxford Diffraction, 2008)'
_computing_data_reduction     'CrysAlis RED (Oxford Diffraction, 2008)'
_computing_structure_solution     'SHELXS97 (Sheldrick, 2008)'
_computing_structure_refinement     'SHELXL97 (Sheldrick, 2008)'
_computing_molecular_graphics     'SHELXTL-Plus (Sheldrick, 2008)'
_computing_publication_material
;
SHELXL97 (Sheldrick, 2008) and PLATON (Spek, 2009)
;
loop_
    _atom_site_type_symbol
    _atom_site_label
    _atom_site_fract_x
    _atom_site_fract_y
    _atom_site_fract_z
    _atom_site_U_iso_or_equiv
    _atom_site_adp_type
    _atom_site_calc_flag
    _atom_site_refinement_flags
    _atom_site_occupancy
    _atom_site_disorder_assembly
    _atom_site_disorder_group
    F F1 0.8004(4) 0.56391(17) 0.16252(16) 0.1130(8) Uani d . 1 . .
    F F2 1.0918(3) 0.49063(18) 0.10772(12) 0.1036(7) Uani d . 1 . .
    F F3 0.7665(3) 0.39187(15) 0.06173(11) 0.0842(6) Uani d . 1 . .
    F F4 1.0556(2) 0.43622(12) 0.40071(10) 0.0537(4) Uani d . 1 . .
    F F5 0.9672(2) 0.59099(11) 0.36511(11) 0.0631(5) Uani d . 1 . .
    F F6 1.2566(2) 0.51846(13) 0.30212(11) 0.0608(4) Uani d . 1 . .
    O O1 0.0648(2) 0.15814(11) 0.13523(10) 0.0286(4) Uani d . 1 . .
    H H1 0.0264 0.1079 0.0786 0.043 Uiso calc R 1 . .
    O O2 0.6874(2) 0.38842(11) 0.26452(11) 0.0310(4) Uani d . 1 . .
    O O3 0.1934(2) -0.05252(12) 0.05543(11) 0.0406(4) Uani d . 1 . .
    O O4 0.4173(2) -0.03491(12) 0.19701(11) 0.0391(4) Uani d . 1 . .
    C C1 0.6115(3) 0.26537(16) 0.25431(15) 0.0243(5) Uani d . 1 . .
    H H1A 0.7429 0.2231 0.2609 0.029 Uiso calc R 1 . .
    C C2 0.4539(3) 0.25339(16) 0.33674(15) 0.0243(5) Uani d . 1 . .
    C C3 0.2714(3) 0.17686(16) 0.29615(15) 0.0231(4) Uani d . 1 . .
    C C4 0.2677(3) 0.13463(16) 0.17825(14) 0.0227(4) Uani d . 1 . .
    C C5 0.4762(3) 0.20733(17) 0.15116(15) 0.0293(5) Uani d . 1 . .
    H H5A 0.5661 0.1562 0.1028 0.035 Uiso calc R 1 . .
    H H5B 0.4311 0.2673 0.1177 0.035 Uiso calc R 1 . .
    C C6 0.9030(3) 0.41341(17) 0.23280(16) 0.0299(5) Uani d . 1 . .
    H H6 0.9684 0.3384 0.2098 0.036 Uiso calc R 1 . .
    C C7 0.8883(5) 0.4666(2) 0.1413(2) 0.0605(8) Uani d . 1 . .
    C C8 1.0461(4) 0.4918(2) 0.32484(18) 0.0397(6) Uani d . 1 . .
    C C9 0.5107(3) 0.31553(18) 0.44862(15) 0.0367(6) Uani d . 1 . .
    H H9A 0.3943 0.2902 0.4912 0.055 Uiso calc R 1 . .
    H H9B 0.5193 0.4002 0.4574 0.055 Uiso calc R 1 . .
    H H9C 0.6557 0.2970 0.4708 0.055 Uiso calc R 1 . .
    C C10 0.0936(3) 0.13487(17) 0.35228(15) 0.0256(5) Uani d . 1 . .
    C C11 -0.0581(3) 0.09773(18) 0.39548(16) 0.0318(5) Uani d . 1 . .
    C C12 -0.2433(4) 0.0527(2) 0.44912(19) 0.0486(6) Uani d . 1 . .
    H H12A -0.2256 -0.0270 0.4525 0.073 Uiso calc R 1 . .
    H H12B -0.3858 0.0518 0.4109 0.073 Uiso calc R 1 . .
    H H12C -0.2428 0.1032 0.5200 0.073 Uiso calc R 1 . .
    C C13 0.2847(3) 0.00474(17) 0.13700(15) 0.0237(5) Uani d . 1 . .
    C C14 0.4642(4) -0.15683(18) 0.16071(17) 0.0392(6) Uani d . 1 . .
    H H14 0.3778 -0.1949 0.0926 0.047 Uiso calc R 1 . .
    C C15 0.7079(4) -0.1520(2) 0.1452(2) 0.0602(8) Uani d . 1 . .
    H H15A 0.7475 -0.1045 0.0963 0.090 Uiso calc R 1 . .
    H H15B 0.7441 -0.2315 0.1168 0.090 Uiso calc R 1 . .
    H H15C 0.7929 -0.1168 0.2121 0.090 Uiso calc R 1 . .
    C C16 0.3840(5) -0.2186(2) 0.2411(2) 0.0710(9) Uani d . 1 . .
    H H16A 0.4691 -0.1819 0.3078 0.107 Uiso calc R 1 . .
    H H16B 0.4064 -0.3011 0.2184 0.107 Uiso calc R 1 . .
    H H16C 0.2241 -0.2131 0.2495 0.107 Uiso calc R 1 . .
loop_
    _atom_site_aniso_label
    _atom_site_aniso_U_11
    _atom_site_aniso_U_22
    _atom_site_aniso_U_33
    _atom_site_aniso_U_12
    _atom_site_aniso_U_13
    _atom_site_aniso_U_23
    F1 0.179(2) 0.0561(12) 0.1164(16) 0.0058(12) -0.0384(15) 0.0547(11)
    F2 0.1085(14) 0.1364(17) 0.0573(11) -0.0682(13) 0.0018(10) 0.0494(11)
    F3 0.1084(12) 0.0924(13) 0.0418(9) -0.0499(10) -0.0191(9) 0.0316(8)
    F4 0.0516(8) 0.0668(10) 0.0425(8) -0.0019(7) -0.0024(6) 0.0191(7)
    F5 0.0721(9) 0.0333(8) 0.0679(10) 0.0027(7) 0.0029(8) -0.0145(7)
    F6 0.0357(8) 0.0757(10) 0.0675(10) -0.0151(7) 0.0060(7) 0.0220(8)
    O1 0.0311(7) 0.0296(8) 0.0227(8) 0.0091(6) -0.0052(6) 0.0008(6)
    O2 0.0303(8) 0.0201(7) 0.0417(9) 0.0021(6) 0.0045(6) 0.0069(6)
    O3 0.0513(9) 0.0306(8) 0.0333(9) 0.0110(7) -0.0156(8) -0.0043(7)
    O4 0.0503(9) 0.0288(8) 0.0346(9) 0.0142(7) -0.0144(7) -0.0006(7)
    C1 0.0238(10) 0.0183(10) 0.0301(11) 0.0032(8) 0.0018(9) 0.0050(8)
    C2 0.0275(10) 0.0239(10) 0.0219(11) 0.0061(8) 0.0003(9) 0.0058(8)
    C3 0.0251(10) 0.0231(10) 0.0214(10) 0.0055(8) 0.0020(8) 0.0051(8)
    C4 0.0215(10) 0.0265(10) 0.0198(10) 0.0046(8) 0.0000(8) 0.0050(8)
    C5 0.0327(11) 0.0312(11) 0.0228(11) -0.0001(9) 0.0052(9) 0.0065(9)
    C6 0.0355(11) 0.0199(10) 0.0337(12) -0.0011(8) 0.0092(10) 0.0073(9)
    C7 0.0795(19) 0.0498(18) 0.0488(17) -0.0232(15) -0.0063(15) 0.0228(14)
    C8 0.0365(13) 0.0399(14) 0.0404(14) -0.0015(10) 0.0045(11) 0.0089(11)
    C9 0.0404(12) 0.0375(13) 0.0276(12) 0.0012(10) -0.0024(10) 0.0022(10)
    C10 0.0291(11) 0.0266(11) 0.0219(11) 0.0053(9) -0.0001(9) 0.0070(9)
    C11 0.0309(12) 0.0387(13) 0.0294(12) 0.0042(10) 0.0011(10) 0.0157(10)
    C12 0.0402(13) 0.0657(17) 0.0502(16) 0.0040(12) 0.0107(12) 0.0342(13)
    C13 0.0183(9) 0.0294(11) 0.0221(11) 0.0012(8) 0.0025(9) 0.0052(9)
    C14 0.0536(14) 0.0256(12) 0.0372(13) 0.0147(10) -0.0072(11) 0.0026(10)
    C15 0.0656(17) 0.0441(15) 0.078(2) 0.0211(13) 0.0294(15) 0.0188(14)
    C16 0.079(2) 0.0405(15) 0.100(2) 0.0080(14) 0.0324(18) 0.0276(16)
_geom_special_details
;
All e.s.d.'s (except the e.s.d. in the dihedral angle between two l.s. planes)
are estimated using the full covariance matrix. The cell e.s.d.'s are taken
into account individually in the estimation of e.s.d.'s in distances, angles
and torsion angles; correlations between e.s.d.'s in cell parameters are only
used when they are defined by crystal symmetry. An approximate (isotropic)
treatment of cell e.s.d.'s is used for estimating e.s.d.'s involving l.s.
planes.
;
loop_
    _geom_bond_atom_site_label_1
    _geom_bond_atom_site_label_2
    _geom_bond_site_symmetry_2
    _geom_bond_distance
    _geom_bond_publ_flag
    F1 C7 . 1.302(3) ?
    F2 C7 . 1.339(3) ?
    F3 C7 . 1.329(3) ?
    F4 C8 . 1.341(3) ?
    F5 C8 . 1.319(2) ?
    F6 C8 . 1.330(2) ?
    O1 C4 . 1.419(2) ?
    O1 H1 . 0.8400 ?
    O2 C6 . 1.397(2) ?
    O2 C1 . 1.452(2) ?
    O3 C13 . 1.200(2) ?
    O4 C13 . 1.318(2) ?
    O4 C14 . 1.474(2) ?
    C1 C2 . 1.492(3) ?
    C1 C5 . 1.528(3) ?
    C1 H1A . 1.0000 ?
    C2 C3 . 1.342(2) ?
    C2 C9 . 1.492(3) ?
    C3 C10 . 1.434(3) ?
    C3 C4 . 1.517(3) ?
    C4 C13 . 1.522(3) ?
    C4 C5 . 1.541(3) ?
    C5 H5A . 0.9900 ?
    C5 H5B . 0.9900 ?
    C6 C8 . 1.507(3) ?
    C6 C7 . 1.510(3) ?
    C6 H6 . 1.0000 ?
    C9 H9A . 0.9800 ?
    C9 H9B . 0.9800 ?
    C9 H9C . 0.9800 ?
    C10 C11 . 1.192(3) ?
    C11 C12 . 1.461(3) ?
    C12 H12A . 0.9800 ?
    C12 H12B . 0.9800 ?
    C12 H12C . 0.9800 ?
    C14 C15 . 1.483(3) ?
    C14 C16 . 1.502(4) ?
    C14 H14 . 1.0000 ?
    C15 H15A . 0.9800 ?
    C15 H15B . 0.9800 ?
    C15 H15C . 0.9800 ?
    C16 H16A . 0.9800 ?
    C16 H16B . 0.9800 ?
    C16 H16C . 0.9800 ?
loop_
    _geom_angle_atom_site_label_1
    _geom_angle_atom_site_label_2
    _geom_angle_atom_site_label_3
    _geom_angle_site_symmetry_1
    _geom_angle_site_symmetry_3
    _geom_angle
    _geom_angle_publ_flag
    C4 O1 H1 . . 109.5 ?
    C6 O2 C1 . . 115.42(14) ?
    C13 O4 C14 . . 118.33(14) ?
    O2 C1 C2 . . 109.65(14) ?
    O2 C1 C5 . . 112.11(17) ?
    C2 C1 C5 . . 105.10(14) ?
    O2 C1 H1A . . 110.0 ?
    C2 C1 H1A . . 110.0 ?
    C5 C1 H1A . . 110.0 ?
    C3 C2 C9 . . 127.42(19) ?
    C3 C2 C1 . . 110.79(16) ?
    C9 C2 C1 . . 121.69(16) ?
    C2 C3 C10 . . 126.87(18) ?
    C2 C3 C4 . . 112.41(17) ?
    C10 C3 C4 . . 120.72(15) ?
    O1 C4 C3 . . 108.58(14) ?
    O1 C4 C13 . . 108.35(13) ?
    C3 C4 C13 . . 114.56(17) ?
    O1 C4 C5 . . 112.55(16) ?
    C3 C4 C5 . . 103.23(14) ?
    C13 C4 C5 . . 109.61(15) ?
    C1 C5 C4 . . 106.17(16) ?
    C1 C5 H5A . . 110.5 ?
    C4 C5 H5A . . 110.5 ?
    C1 C5 H5B . . 110.5 ?
    C4 C5 H5B . . 110.5 ?
    H5A C5 H5B . . 108.7 ?
    O2 C6 C8 . . 108.60(17) ?
    O2 C6 C7 . . 109.24(18) ?
    C8 C6 C7 . . 113.26(19) ?
    O2 C6 H6 . . 108.5 ?
    C8 C6 H6 . . 108.5 ?
    C7 C6 H6 . . 108.5 ?
    F1 C7 F3 . . 108.0(2) ?
    F1 C7 F2 . . 106.8(2) ?
    F3 C7 F2 . . 106.9(2) ?
    F1 C7 C6 . . 113.5(2) ?
    F3 C7 C6 . . 110.3(2) ?
    F2 C7 C6 . . 111.1(2) ?
    F5 C8 F6 . . 107.57(18) ?
    F5 C8 F4 . . 106.86(19) ?
    F6 C8 F4 . . 106.70(18) ?
    F5 C8 C6 . . 113.48(18) ?
    F6 C8 C6 . . 112.73(19) ?
    F4 C8 C6 . . 109.13(18) ?
    C2 C9 H9A . . 109.5 ?
    C2 C9 H9B . . 109.5 ?
    H9A C9 H9B . . 109.5 ?
    C2 C9 H9C . . 109.5 ?
    H9A C9 H9C . . 109.5 ?
    H9B C9 H9C . . 109.5 ?
    C11 C10 C3 . . 177.6(2) ?
    C10 C11 C12 . . 179.6(2) ?
    C11 C12 H12A . . 109.5 ?
    C11 C12 H12B . . 109.5 ?
    H12A C12 H12B . . 109.5 ?
    C11 C12 H12C . . 109.5 ?
    H12A C12 H12C . . 109.5 ?
    H12B C12 H12C . . 109.5 ?
    O3 C13 O4 . . 124.56(18) ?
    O3 C13 C4 . . 122.24(17) ?
    O4 C13 C4 . . 113.11(15) ?
    O4 C14 C15 . . 107.02(18) ?
    O4 C14 C16 . . 106.87(18) ?
    C15 C14 C16 . . 115.0(2) ?
    O4 C14 H14 . . 109.3 ?
    C15 C14 H14 . . 109.3 ?
    C16 C14 H14 . . 109.3 ?
    C14 C15 H15A . . 109.5 ?
    C14 C15 H15B . . 109.5 ?
    H15A C15 H15B . . 109.5 ?
    C14 C15 H15C . . 109.5 ?
    H15A C15 H15C . . 109.5 ?
    H15B C15 H15C . . 109.5 ?
    C14 C16 H16A . . 109.5 ?
    C14 C16 H16B . . 109.5 ?
    H16A C16 H16B . . 109.5 ?
    C14 C16 H16C . . 109.5 ?
    H16A C16 H16C . . 109.5 ?
    H16B C16 H16C . . 109.5 ?
loop_
    _geom_torsion_atom_site_label_1
    _geom_torsion_atom_site_label_2
    _geom_torsion_atom_site_label_3
    _geom_torsion_atom_site_label_4
    _geom_torsion_site_symmetry_1
    _geom_torsion_site_symmetry_2
    _geom_torsion_site_symmetry_3
    _geom_torsion_site_symmetry_4
    _geom_torsion
    _geom_torsion_publ_flag
    C6 O2 C1 C2 . . . . 149.56(16) ?
    C6 O2 C1 C5 . . . . -94.11(18) ?
    O2 C1 C2 C3 . . . . 133.92(16) ?
    C5 C1 C2 C3 . . . . 13.2(2) ?
    O2 C1 C2 C9 . . . . -49.5(2) ?
    C5 C1 C2 C9 . . . . -170.23(17) ?
    C9 C2 C3 C10 . . . . -2.3(3) ?
    C1 C2 C3 C10 . . . . 173.99(18) ?
    C9 C2 C3 C4 . . . . 178.06(18) ?
    C1 C2 C3 C4 . . . . -5.6(2) ?
    C2 C3 C4 O1 . . . . -123.92(17) ?
    C10 C3 C4 O1 . . . . 56.4(2) ?
    C2 C3 C4 C13 . . . . 114.83(18) ?
    C10 C3 C4 C13 . . . . -64.8(2) ?
    C2 C3 C4 C5 . . . . -4.3(2) ?
    C10 C3 C4 C5 . . . . 176.06(16) ?
    O2 C1 C5 C4 . . . . -134.32(16) ?
    C2 C1 C5 C4 . . . . -15.27(19) ?
    O1 C4 C5 C1 . . . . 128.89(16) ?
    C3 C4 C5 C1 . . . . 12.02(18) ?
    C13 C4 C5 C1 . . . . -110.46(17) ?
    C1 O2 C6 C8 . . . . -119.38(18) ?
    C1 O2 C6 C7 . . . . 116.65(19) ?
    O2 C6 C7 F1 . . . . 60.4(2) ?
    C8 C6 C7 F1 . . . . -60.8(3) ?
    O2 C6 C7 F3 . . . . -60.9(3) ?
    C8 C6 C7 F3 . . . . 177.9(2) ?
    O2 C6 C7 F2 . . . . -179.27(18) ?
    C8 C6 C7 F2 . . . . 59.6(3) ?
    O2 C6 C8 F5 . . . . -58.6(2) ?
    C7 C6 C8 F5 . . . . 63.0(3) ?
    O2 C6 C8 F6 . . . . 178.82(17) ?
    C7 C6 C8 F6 . . . . -59.6(3) ?
    O2 C6 C8 F4 . . . . 60.5(2) ?
    C7 C6 C8 F4 . . . . -178.0(2) ?
    C14 O4 C13 O3 . . . . 2.1(3) ?
    C14 O4 C13 C4 . . . . -174.52(16) ?
    O1 C4 C13 O3 . . . . 25.9(2) ?
    C3 C4 C13 O3 . . . . 147.25(18) ?
    C5 C4 C13 O3 . . . . -97.3(2) ?
    O1 C4 C13 O4 . . . . -157.37(16) ?
    C3 C4 C13 O4 . . . . -36.0(2) ?
    C5 C4 C13 O4 . . . . 79.5(2) ?
    C13 O4 C14 C15 . . . . 115.9(2) ?
    C13 O4 C14 C16 . . . . -120.4(2) ?
loop_
    _geom_hbond_atom_site_label_D
    _geom_hbond_atom_site_label_H
    _geom_hbond_atom_site_label_A
    _geom_hbond_site_symmetry_A
    _geom_hbond_distance_DH
    _geom_hbond_distance_HA
    _geom_hbond_distance_DA
    _geom_hbond_angle_DHA
    O1 H1 O3 2 0.84 2.10 2.8431(17) 147.5
data_global
_journal_date_recd_electronic     2009-06-05
_journal_date_accepted     2009-06-16
_journal_name_full     'Acta Crystallographica, Section E'
_journal_year     2009
_journal_volume     65
_journal_issue      7
_journal_page_first     o1660
_journal_page_last     o1660
_journal_paper_category     QO
_journal_coeditor_code     HG2521
_publ_contact_author_name     'Dr. Hans Preut'
_publ_contact_author_address
;       Fachbereich Chemie
 Technische Universit\"at Dortmund
 Otto-Hahn-Strasse 6
 44221 Dortmund
 Germany
;
_publ_contact_author_email     'hans.preut@udo.edu'
_publ_contact_author_fax     ?
_publ_contact_author_phone     '49-231-755-3813'
_publ_section_title
;\
(+-)-<i>syn</i>-Isopropyl
4-(1,1,1,3,3,3-hexafluoropropan-2-yloxy)-1-hydroxy-3-methyl-2-(prop-1-ynyl)\
cyclopent-2-enecarboxylate
;
loop_
    _publ_author_name
    _publ_author_footnote
    _publ_author_address
    'Gille, Annika' .
;      Fakult\"at Chemie
       Technische Universit\"at Dortmund
       Otto-Hahn-Strasse 6
       44221 Dortmund
       Germany
;
    'Sch\"urmann, Markus' .
;      Fakult\"at  Chemie
       Technische Universit\"at Dortmund
       Otto-Hahn-Strasse 6
       44221 Dortmund
       Germany
;
    'Preut, Hans' .
;      Fakult\"at  Chemie
       Technische Universit\"at Dortmund
       Otto-Hahn-Strasse 6
       44221 Dortmund
       Germany
;
    'Hiersemann, Martin' .
;      Fakult\"at  Chemie
       Technische Universit\"at Dortmund
       Otto-Hahn-Strasse 6
       44221 Dortmund
       Germany
;
