# Supplementary material for: (±)-syn-Isopropyl 4-(1,1,1,3,3,3-hexa­fluoro­propan-2-yl­oxy)-1-hydr­oxy-3-methyl-2-(prop-1-yn­yl)cyclo­pent-2-ene­carboxyl­ate
Source: Acta Crystallogr Sect E Struct Rep Online. 2009 Jun 20;65(Pt 7):o1660. doi: 10.1107/S1600536809023162 (PMC2969198; doi:10.1107/S1600536809023162)
Supplement: Supplementary file 2 [file e-65-o1660-Isup2.hkl]

# 
# h,k,l, Fc-squared, Fo-squared, sigma(Fo-squared) and status flag 
# 
data_I
_shelx_title ' ox0179 in P-1' 
_shelx_refln_list_code          4 
_shelx_F_calc_maximum      117.26 
_exptl_crystal_F_000       400.00 
_reflns_d_resolution_high  0.8409 
 
loop_ 
 _symmetry_equiv_pos_as_xyz 
 'x, y, z' 
 '-x, -y, -z' 
 
_cell_length_a     6.0166 
_cell_length_b    11.9075 
_cell_length_c    13.2798 
_cell_angle_alpha 104.600 
_cell_angle_beta   91.775 
_cell_angle_gamma  96.955 
 
_shelx_F_squared_multiplier     1.000 
 
loop_ 
 _refln_index_h 
 _refln_index_k 
 _refln_index_l 
 _refln_F_squared_calc 
 _refln_F_squared_meas 
 _refln_F_squared_sigma 
 _refln_observed_status 
   1   0   0      563.18      557.70      4.31 o 
   2   0   0        3.60        1.04      1.41 o 
   3   0   0       89.65       93.34      2.29 o 
   4   0   0      521.20      538.93      4.63 o 
   5   0   0      185.20      158.16      4.77 o 
   6   0   0      210.37      211.32      6.00 o 
   7   0   0        0.87        3.09      9.14 o 
  -6   1   0       76.80       79.28      4.49 o 
  -5   1   0      211.01      210.35      5.87 o 
  -4   1   0      110.31      115.30      2.55 o 
  -3   1   0       63.48       63.53      1.74 o 
  -2   1   0       72.55       83.32      1.58 o 
  -1   1   0     4395.19     3941.88     28.83 o 
   1   1   0     2914.57     2715.98     16.12 o 
   2   1   0     1461.06     1402.70      6.57 o 
   3   1   0      105.46      102.52      2.87 o 
   4   1   0      107.70      110.75      3.73 o 
   5   1   0       42.10       47.35      3.94 o 
   6   1   0        5.11        4.75      5.08 o 
  -7   2   0        7.08       27.93     11.74 o 
  -6   2   0      237.63      241.87      8.73 o 
  -5   2   0        1.69        1.54      2.98 o 
  -4   2   0      516.74      469.19     13.45 o 
  -3   2   0      140.53      140.35      2.46 o 
  -2   2   0     1068.63     1104.92      4.88 o 
  -1   2   0    13750.12    12356.22    126.16 o 
   0   2   0     3559.48     3534.24     30.75 o 
   1   2   0     2259.78     2255.66     10.38 o 
   2   2   0      375.81      376.70      3.31 o 
   3   2   0      542.76      568.98      5.16 o 
   4   2   0       75.48       86.51      4.71 o 
   5   2   0        2.25        0.65      4.03 o 
   6   2   0       10.65        6.95      5.73 o 
  -7   3   0        1.94       16.43     11.99 o 
  -6   3   0      231.06      233.06      8.52 o 
  -5   3   0       57.35       59.04      2.16 o 
  -4   3   0       25.89       19.55      3.18 o 
  -3   3   0       37.90       30.09      1.59 o 
  -2   3   0        6.30        9.98      2.20 o 
  -1   3   0     3487.45     3375.36     20.76 o 
   0   3   0     3869.14     3948.63     14.00 o 
   1   3   0      535.16      501.55      3.63 o 
   2   3   0      336.53      344.82      5.39 o 
   3   3   0      283.09      264.13      6.55 o 
   4   3   0      180.08      197.46      5.97 o 
   5   3   0      181.52      201.09      6.61 o 
   6   3   0        4.71        0.94      6.00 o 
  -7   4   0        1.05       11.99     11.49 o 
  -6   4   0       38.81       41.95      6.41 o 
  -5   4   0        1.51        4.09      2.65 o 
  -4   4   0       70.81       52.86      5.71 o 
  -3   4   0      346.12      342.48      3.69 o 
  -2   4   0      220.17      198.30      4.43 o 
  -1   4   0     4186.97     4363.40     26.81 o 
   0   4   0        3.65        5.27      2.19 o 
   1   4   0       20.28       17.37      2.18 o 
   2   4   0      407.94      414.54      4.61 o 
   3   4   0        3.90        4.49      2.86 o 
   4   4   0        0.52        3.20      2.67 o 
   5   4   0      264.77      249.47     15.88 o 
   6   4   0        9.56       13.61      6.46 o 
  -6   5   0        2.39        4.62      5.95 o 
  -5   5   0       31.97       32.32      3.67 o 
  -4   5   0        4.42        3.60      1.15 o 
  -3   5   0      168.88      165.25      4.33 o 
  -2   5   0       32.79       34.08      3.70 o 
  -1   5   0     1602.24     1720.18     10.14 o 
   0   5   0      682.78      784.85     11.59 o 
   1   5   0      283.48      297.48      4.45 o 
   2   5   0       75.40       73.46      3.85 o 
   3   5   0        4.09        0.97      3.57 o 
   4   5   0       52.08       52.49      4.33 o 
   5   5   0        0.10        2.47      6.67 o 
   6   5   0       20.10       23.21      7.04 o 
  -6   6   0       13.07       15.14      6.50 o 
  -5   6   0      132.51      146.55      5.27 o 
  -4   6   0       40.77       38.73      1.89 o 
  -3   6   0        0.17        1.02      2.83 o 
  -2   6   0       52.60       59.51      4.80 o 
  -1   6   0     1964.79     2112.05     17.73 o 
   0   6   0       13.30        5.53      2.68 o 
   1   6   0      542.84      537.68      8.38 o 
   2   6   0        0.89        1.46      3.18 o 
   3   6   0        4.69        4.90      3.79 o 
   4   6   0       71.73       83.25      5.43 o 
   5   6   0       57.04       51.05      6.67 o 
  -6   7   0       14.93       21.87      9.39 o 
  -5   7   0      130.24      139.80      5.42 o 
  -4   7   0      327.77      313.39      6.10 o 
  -3   7   0        7.03        8.86      2.60 o 
  -2   7   0       80.32       95.79      5.78 o 
  -1   7   0      225.08      220.40      8.28 o 
   0   7   0      425.19      424.30      6.15 o 
   1   7   0        4.15        1.00      3.58 o 
   2   7   0       11.09       12.93      4.24 o 
   3   7   0       62.83       50.74      4.06 o 
   4   7   0      163.49      163.70      6.99 o 
   5   7   0        7.37        8.05      6.26 o 
  -6   8   0        0.94        0.00     11.86 o 
  -5   8   0        0.70        0.17      5.26 o 
  -4   8   0      160.66      179.27      5.48 o 
  -3   8   0       72.81       69.11      3.06 o 
  -2   8   0       56.01       40.49      4.50 o 
  -1   8   0        2.12        1.87      2.85 o 
   0   8   0        5.84        8.86      3.37 o 
   1   8   0       22.63       22.42      4.39 o 
   2   8   0      183.22      179.54      5.90 o 
   3   8   0       91.70       99.72      5.01 o 
   4   8   0      108.11      105.20     12.54 o 
   5   8   0       43.49       56.34     10.75 o 
  -5   9   0        0.12        0.00      5.88 o 
  -4   9   0       43.74       33.90      6.01 o 
  -3   9   0        7.67        9.00      4.06 o 
  -2   9   0      117.81      118.67      7.27 o 
  -1   9   0        0.11        0.75      3.04 o 
   0   9   0      291.59      307.08      7.55 o 
   1   9   0        0.35        0.09      4.21 o 
   2   9   0        0.45        0.00      4.34 o 
   3   9   0       26.48       29.37      4.40 o 
   4   9   0       41.83       40.53     10.38 o 
  -5  10   0       24.99       24.46      6.79 o 
  -4  10   0       19.61       22.74      6.34 o 
  -3  10   0       14.77       16.21      4.63 o 
  -2  10   0       20.51       21.19      4.86 o 
  -1  10   0      121.38      112.38      6.06 o 
   0  10   0        9.44        9.82      5.02 o 
   1  10   0       15.95       13.31      4.74 o 
   2  10   0        0.60        0.00      5.47 o 
   3  10   0       83.31       88.10      7.09 o 
   4  10   0        4.38        7.41      9.76 o 
  -4  11   0       51.90       62.51      7.24 o 
  -3  11   0        1.89        2.30      4.80 o 
  -2  11   0        7.62        4.94      5.01 o 
  -1  11   0      158.48      173.41      7.91 o 
   0  11   0      166.31      153.53      6.88 o 
   1  11   0       25.03       31.11      5.33 o 
   2  11   0       16.99       14.62      5.17 o 
   3  11   0        2.25        4.90      6.26 o 
  -4  12   0        0.38        0.40      7.24 o 
  -3  12   0       13.82       11.09      5.56 o 
  -2  12   0       25.85       24.47      5.59 o 
  -1  12   0      106.81       99.55      6.60 o 
   0  12   0       19.77       24.26      5.78 o 
   1  12   0        0.33        1.00      5.39 o 
   2  12   0       34.94       32.87      9.39 o 
  -3  13   0        1.92        1.11      7.49 o 
  -2  13   0       18.03       15.97      5.87 o 
  -1  13   0        9.85       13.55      5.92 o 
   0  13   0        0.05        3.05      5.94 o 
   1  13   0        0.02        2.02      6.61 o 
  -1 -13   1        2.90        6.72      6.74 o 
   0 -13   1       55.98       62.91      7.86 o 
   1 -13   1        7.69       17.91      7.39 o 
   2 -13   1        0.20        1.36     11.37 o 
   3 -13   1        2.01        5.06      7.50 o 
  -2 -12   1       17.85       14.55      5.14 o 
  -1 -12   1       14.01        8.64      6.09 o 
   0 -12   1        9.52       15.29      5.40 o 
   1 -12   1        0.93        6.34      5.35 o 
   2 -12   1       10.46        9.47      5.43 o 
   3 -12   1       72.75       62.31      6.02 o 
   4 -12   1       15.00       18.83      7.31 o 
  -3 -11   1       45.98       60.66      6.94 o 
  -2 -11   1        6.61        3.70      4.71 o 
  -1 -11   1        0.43        1.56      5.76 o 
   0 -11   1        5.44        9.39      5.25 o 
   1 -11   1        3.65        5.30      5.09 o 
   2 -11   1       27.44       15.94      4.99 o 
   3 -11   1       51.89       61.11      5.63 o 
   4 -11   1        5.38        7.28      6.25 o 
   5 -11   1       33.30       30.57     11.99 o 
  -4 -10   1       29.58       32.37     10.01 o 
  -3 -10   1       33.45       32.34      4.93 o 
  -2 -10   1       14.32       12.99      4.58 o 
  -1 -10   1       19.15       27.35      5.05 o 
   0 -10   1      268.35      272.20      8.27 o 
   1 -10   1        8.38        5.07      4.63 o 
   2 -10   1        0.16        0.70      5.85 o 
   3 -10   1        5.13        9.14      4.52 o 
   4 -10   1        0.17        0.92      5.82 o 
   5 -10   1        5.73        3.94      5.87 o 
  -4  -9   1       13.71       11.49      8.77 o 
  -3  -9   1       69.19       65.60      4.93 o 
  -2  -9   1      125.13      106.89      6.61 o 
  -1  -9   1        8.46       11.63      4.49 o 
   0  -9   1       14.08        8.72      6.05 o 
   1  -9   1        6.67       11.41      5.90 o 
   2  -9   1       48.76       52.78      6.16 o 
   3  -9   1        8.01        8.47      4.92 o 
   4  -9   1        3.96        6.94      5.42 o 
   5  -9   1       31.34       32.30      6.22 o 
   6  -9   1        3.75        4.20     11.61 o 
  -5  -8   1        7.63        9.14      9.14 o 
  -4  -8   1        2.72        1.81      4.64 o 
  -3  -8   1      112.81      109.37      5.20 o 
  -2  -8   1       30.38       33.29      5.12 o 
  -1  -8   1       59.01       56.35      4.65 o 
   0  -8   1       38.57       38.00      6.03 o 
   1  -8   1       44.59       41.57      5.75 o 
   2  -8   1      576.33      615.23     10.68 o 
   3  -8   1       70.61       74.23      5.58 o 
   4  -8   1       34.67       30.42      5.37 o 
   5  -8   1      200.43      203.63      8.41 o 
   6  -8   1        3.73        2.59     11.24 o 
  -5  -7   1       10.21        7.25      6.10 o 
  -4  -7   1       79.43       71.27      7.29 o 
  -3  -7   1       17.12       23.13      3.67 o 
  -2  -7   1        9.75       14.38      4.21 o 
  -1  -7   1        1.22        8.74      5.19 o 
   0  -7   1      367.48      372.92      9.27 o 
   1  -7   1      520.16      551.46     15.45 o 
   2  -7   1       46.16       54.50      6.24 o 
   3  -7   1       23.20       16.00      1.50 o 
   4  -7   1       20.77       16.94      5.30 o 
   5  -7   1       42.54       37.47      4.64 o 
  -6  -6   1       10.02       14.33     10.75 o 
  -5  -6   1        2.76        0.00      5.52 o 
  -4  -6   1      316.77      289.05     17.73 o 
  -3  -6   1        2.76        6.58      3.22 o 
  -2  -6   1       26.99       32.23      3.48 o 
  -1  -6   1     2353.40     2286.24     29.84 o 
   0  -6   1       66.69       64.89      4.81 o 
   1  -6   1     2084.70     2240.19     16.19 o 
   2  -6   1      183.31      153.79      5.39 o 
   3  -6   1      151.24      140.97      3.35 o 
   4  -6   1        9.71       10.55      3.13 o 
   5  -6   1      309.17      318.15      6.56 o 
   6  -6   1        0.09        0.65      5.98 o 
  -6  -5   1       11.83       13.84      9.51 o 
  -5  -5   1        2.69        9.32      5.70 o 
  -4  -5   1       10.25        5.14      3.38 o 
  -3  -5   1       35.57       30.05      3.79 o 
  -2  -5   1        0.75        1.79      2.68 o 
  -1  -5   1     1217.58     1256.85     11.54 o 
   0  -5   1        0.63        2.45      2.99 o 
   1  -5   1      294.46      282.85      4.79 o 
   2  -5   1      473.93      549.45      7.48 o 
   3  -5   1      687.54      757.18     18.23 o 
   4  -5   1       48.04       47.29      3.07 o 
   5  -5   1       47.93       61.42      4.01 o 
   6  -5   1        0.00        0.92      5.70 o 
  -6  -4   1        0.30        0.62      9.02 o 
  -5  -4   1       18.10       17.87      5.63 o 
  -4  -4   1       35.12       34.75      2.97 o 
  -3  -4   1       16.15       15.69      3.06 o 
  -2  -4   1        0.00        2.35      2.25 o 
  -1  -4   1     1142.61     1202.96     15.03 o 
   0  -4   1       68.75       63.87      3.01 o 
   1  -4   1      934.55      971.04      7.07 o 
   2  -4   1      287.03      247.01      3.12 o 
   3  -4   1      100.92      123.95      5.13 o 
   4  -4   1       13.60       14.35      2.68 o 
   5  -4   1       19.29       23.22      2.51 o 
   6  -4   1       64.63       85.67      6.88 o 
   7  -4   1       45.58       56.47     11.99 o 
  -6  -3   1        3.07       10.13      8.77 o 
  -5  -3   1      266.26      261.62      8.43 o 
  -4  -3   1      328.44      317.90      8.16 o 
  -3  -3   1      346.36      373.62      6.18 o 
  -2  -3   1      444.07      429.48     10.04 o 
  -1  -3   1      165.07      200.58      3.16 o 
   0  -3   1      443.54      496.21      4.72 o 
   1  -3   1     4358.27     4172.10     37.84 o 
   2  -3   1      737.90      741.69      8.97 o 
   3  -3   1      185.26      211.03      2.63 o 
   4  -3   1       42.29       35.55      2.54 o 
   5  -3   1       31.83       25.26      2.11 o 
   6  -3   1       34.05       41.89     10.38 o 
   7  -3   1        3.73       19.77     12.60 o 
  -6  -2   1        7.26        7.66      4.31 o 
  -5  -2   1       68.09       69.89      5.88 o 
  -4  -2   1       39.62       44.73      4.40 o 
  -3  -2   1      340.46      360.75      6.09 o 
  -2  -2   1      513.39      492.31      6.41 o 
  -1  -2   1       93.34       81.77      2.90 o 
   0  -2   1       33.25       51.49      1.99 o 
   1  -2   1     1385.13     1444.38      4.26 o 
   2  -2   1       75.88       74.73      1.45 o 
   3  -2   1       30.96       34.38      1.61 o 
   4  -2   1      236.64      241.92      6.71 o 
   5  -2   1       56.34       61.52      3.67 o 
   6  -2   1       18.76       14.67      4.40 o 
   7  -2   1       28.42       59.19     13.34 o 
  -6  -1   1       74.38       67.16      5.10 o 
  -5  -1   1      148.05      133.61      6.53 o 
  -4  -1   1       14.31       16.13      3.89 o 
  -3  -1   1      512.57      535.56      4.83 o 
  -2  -1   1      375.81      386.34      5.28 o 
  -1  -1   1      954.98     1145.29     10.25 o 
   1  -1   1     1818.62     1957.16      8.62 o 
   2  -1   1      955.84      940.06      5.00 o 
   3  -1   1        0.73        1.22      1.20 o 
   4  -1   1      341.03      356.42      4.20 o 
   5  -1   1       30.49       34.26      3.42 o 
   6  -1   1       12.17       12.21      4.69 o 
   7  -1   1        1.61        1.85      7.27 o 
  -7   0   1        5.17       10.13      9.51 o 
  -6   0   1       11.78        9.45      4.23 o 
  -5   0   1      386.21      398.38      7.80 o 
  -4   0   1       90.96       93.55      3.08 o 
  -3   0   1        7.63        8.83      2.14 o 
  -2   0   1     1737.88     1668.07     12.90 o 
  -1   0   1      133.78      111.89      1.95 o 
   1   0   1      586.08      529.13      3.32 o 
   2   0   1      602.22      590.13      3.17 o 
   3   0   1      751.82      734.06      7.31 o 
   4   0   1        6.28        5.69      2.26 o 
   5   0   1      317.48      322.85      8.35 o 
   6   0   1       34.38       35.90      5.31 o 
   7   0   1        8.55       10.58      7.79 o 
  -6   1   1        0.19        1.46      4.50 o 
  -5   1   1       86.84       81.14      4.05 o 
  -4   1   1       78.51       98.65      3.28 o 
  -3   1   1      119.12      103.31      2.51 o 
  -2   1   1        1.75        5.98      1.37 o 
  -1   1   1      385.00      446.50      4.14 o 
   0   1   1      980.31      948.36      4.82 o 
   1   1   1     2617.09     2575.68     20.25 o 
   2   1   1      472.47      436.98      4.06 o 
   3   1   1        5.54        1.82      1.46 o 
   4   1   1       16.17       12.66      2.50 o 
   5   1   1      139.32      146.15      4.76 o 
   6   1   1      178.48      162.52      9.31 o 
  -6   2   1      263.20      279.74     11.61 o 
  -5   2   1      105.25      106.29      5.91 o 
  -4   2   1       12.40        8.19      1.93 o 
  -3   2   1      314.26      322.88      4.06 o 
  -2   2   1       48.55       53.14      2.05 o 
  -1   2   1      307.81      377.01      6.95 o 
   0   2   1      289.38      274.89      2.09 o 
   1   2   1     4089.80     3922.65     25.39 o 
   2   2   1      348.33      340.89      6.64 o 
   3   2   1      162.71      135.93      2.99 o 
   4   2   1      976.69      964.18     13.61 o 
   5   2   1      138.46      154.57      4.98 o 
   6   2   1        1.78        5.21      5.23 o 
  -6   3   1        7.13        8.65      7.78 o 
  -5   3   1       21.61       24.45      3.42 o 
  -4   3   1       53.31       48.80      2.25 o 
  -3   3   1      404.03      406.31      6.91 o 
  -2   3   1      878.01      905.10     14.25 o 
  -1   3   1     2564.35     2461.40     11.31 o 
   0   3   1      320.29      304.34      3.80 o 
   1   3   1      239.67      257.64      3.28 o 
   2   3   1       85.27       97.80      2.83 o 
   3   3   1       15.33       11.18      2.20 o 
   4   3   1      320.47      302.02      6.59 o 
   5   3   1      666.70      727.98     14.51 o 
   6   3   1        5.54       10.34      5.59 o 
  -6   4   1       28.26       26.94      8.16 o 
  -5   4   1       10.48       10.76      3.01 o 
  -4   4   1       18.08       13.49      2.98 o 
  -3   4   1       25.49       27.88      2.89 o 
  -2   4   1       48.87       47.60      2.21 o 
  -1   4   1     2326.22     2306.93     16.72 o 
   0   4   1      134.03      157.30      2.64 o 
   1   4   1       31.16       32.35      2.02 o 
   2   4   1      522.66      530.28      9.17 o 
   3   4   1       16.10       16.22      2.58 o 
   4   4   1      547.80      568.22      8.73 o 
   5   4   1      398.75      411.92     10.14 o 
   6   4   1        0.12        0.00      6.46 o 
  -6   5   1       41.95       33.86      8.90 o 
  -5   5   1       40.06       43.74      3.89 o 
  -4   5   1       41.72       39.14      2.73 o 
  -3   5   1       12.21       11.93      2.41 o 
  -2   5   1     1563.25     1528.47     10.11 o 
  -1   5   1      575.84      542.95      7.20 o 
   0   5   1     1006.82     1075.59     10.71 o 
   1   5   1       82.85       91.76      2.83 o 
   2   5   1       15.59       14.53      2.40 o 
   3   5   1        2.27        4.67      3.02 o 
   4   5   1      467.67      452.28     14.32 o 
   5   5   1        0.49        3.90      4.45 o 
   6   5   1        1.86        3.34     10.26 o 
  -6   6   1       98.39      105.27     10.63 o 
  -5   6   1      148.73      153.86      7.64 o 
  -4   6   1       64.30       55.15      3.14 o 
  -3   6   1      446.04      391.86      4.66 o 
  -2   6   1     1484.40     1471.03     10.13 o 
  -1   6   1     1286.06     1213.84     23.36 o 
   0   6   1      691.44      732.92      9.79 o 
   1   6   1       12.78        8.44      3.28 o 
   2   6   1      684.12      642.32      6.78 o 
   3   6   1        0.25        1.75      4.25 o 
   4   6   1      624.22      602.12     25.64 o 
   5   6   1       35.62       38.41      6.76 o 
  -6   7   1       99.25      105.03     11.86 o 
  -5   7   1       14.95        7.35      4.96 o 
  -4   7   1       30.08       32.98      3.69 o 
  -3   7   1        1.06        3.87      3.56 o 
  -2   7   1      178.83      153.76      3.46 o 
  -1   7   1      808.35      806.70      5.73 o 
   0   7   1      246.23      271.09      5.31 o 
   1   7   1      363.95      397.96      8.52 o 
   2   7   1      273.35      266.08      6.09 o 
   3   7   1       85.29       94.85      5.29 o 
   4   7   1        2.01        2.90      4.75 o 
   5   7   1       14.88       19.31      7.02 o 
  -6   8   1        0.00        6.08      7.49 o 
  -5   8   1        9.41       13.12      4.74 o 
  -4   8   1      183.76      178.26      7.00 o 
  -3   8   1       13.23       14.64      4.00 o 
  -2   8   1      371.95      352.31      5.12 o 
  -1   8   1       17.88       19.27      4.32 o 
   0   8   1        0.03        0.29      3.09 o 
   1   8   1        2.51        3.34      4.03 o 
   2   8   1       34.17       28.71      4.41 o 
   3   8   1        1.11        1.52      3.89 o 
   4   8   1        2.14        2.79      5.14 o 
   5   8   1        2.88        5.73      6.76 o 
  -5   9   1       57.81       47.65      6.63 o 
  -4   9   1      159.74      147.44      7.88 o 
  -3   9   1       52.44       36.99      4.63 o 
  -2   9   1      230.65      215.77      7.17 o 
  -1   9   1       57.57       54.91      5.16 o 
   0   9   1       64.35       61.81      4.11 o 
   1   9   1      190.85      173.93      6.36 o 
   2   9   1        8.31        9.03      4.39 o 
   3   9   1       49.73       60.03      6.56 o 
   4   9   1        3.60        6.55      6.64 o 
  -5  10   1        0.57        3.84      6.23 o 
  -4  10   1       68.49       71.60      7.47 o 
  -3  10   1       50.82       51.02      5.80 o 
  -2  10   1       58.34       70.68      4.30 o 
  -1  10   1       97.04       91.86      5.91 o 
   0  10   1        0.25        2.40      4.69 o 
   1  10   1       30.13       36.14      5.11 o 
   2  10   1        3.14        1.21      4.84 o 
   3  10   1      144.63      147.19     11.00 o 
  -4  11   1        3.42        2.45      6.24 o 
  -3  11   1       15.00       10.33      4.93 o 
  -2  11   1       82.38       81.69      6.21 o 
  -1  11   1        0.00        0.00      3.83 o 
   0  11   1        0.27        1.30      5.11 o 
   1  11   1       12.88       17.38      5.38 o 
   2  11   1       35.40       41.25      7.29 o 
   3  11   1       23.56       31.15      6.85 o 
  -4  12   1        5.82        1.31      7.02 o 
  -3  12   1        3.80        1.72      5.53 o 
  -2  12   1        0.64        1.33      5.47 o 
  -1  12   1       11.10        9.13      4.17 o 
   0  12   1       17.12       17.71      4.55 o 
   1  12   1        4.75        4.50      5.44 o 
   2  12   1       19.57       22.91      7.06 o 
  -2  13   1       54.76       55.31      6.72 o 
  -1  13   1        7.37        8.89      6.03 o 
   0  13   1        0.09        1.76      4.77 o 
   1 -14   2        0.04        2.87      7.21 o 
  -1 -13   2       21.55       24.91      5.61 o 
   0 -13   2       15.53       10.71      6.79 o 
   1 -13   2       99.05       96.97      8.72 o 
   2 -13   2        5.40        3.42      7.01 o 
   3 -13   2        6.91        9.21      7.22 o 
  -2 -12   2       17.31       17.97      5.22 o 
  -1 -12   2       84.99       76.52      5.96 o 
   0 -12   2       55.78       67.91      7.56 o 
   1 -12   2       81.54       67.84      7.95 o 
   2 -12   2       29.77       21.15      6.95 o 
   3 -12   2        1.16        1.44      6.83 o 
   4 -12   2       98.20      107.53      9.20 o 
  -3 -11   2        0.23        4.00      4.99 o 
  -2 -11   2       15.64       13.58      4.85 o 
  -1 -11   2       89.10       93.75      7.37 o 
   0 -11   2      132.96      113.55     11.99 o 
   1 -11   2       69.91       60.67     11.24 o 
   2 -11   2       19.47       18.41     10.75 o 
   3 -11   2       66.12       68.82     12.36 o 
   4 -11   2        6.31       11.88      6.51 o 
   5 -11   2        4.22        5.20      6.89 o 
  -4 -10   2       59.43       71.17     11.74 o 
  -3 -10   2       12.53       14.16      4.74 o 
  -2 -10   2        0.93        1.62      4.24 o 
  -1 -10   2       34.61       36.20      6.03 o 
   0 -10   2       36.39       34.60      9.27 o 
   1 -10   2      188.74      164.58     12.36 o 
   2 -10   2       34.65       51.53     10.75 o 
   3 -10   2        7.71        5.44     10.87 o 
   4 -10   2        0.41        8.40     10.63 o 
   5 -10   2        1.99        6.44      6.19 o 
  -4  -9   2        6.17        5.31      9.27 o 
  -3  -9   2        0.40        0.15      4.13 o 
  -2  -9   2       40.33       43.52      4.63 o 
  -1  -9   2        4.37        0.00      8.65 o 
   0  -9   2        9.02       12.11      9.14 o 
   1  -9   2       71.51       66.71      6.51 o 
   2  -9   2       12.53        4.94     10.13 o 
   3  -9   2      315.50      301.49     15.07 o 
   4  -9   2       31.41       30.77     10.50 o 
   5  -9   2       30.75       43.99     11.24 o 
   6  -9   2       13.67        5.31     10.87 o 
  -5  -8   2       22.38       26.47      7.29 o 
  -4  -8   2       39.05       29.40      5.13 o 
  -3  -8   2       44.37       37.51      4.18 o 
  -2  -8   2      129.78      126.57      5.17 o 
  -1  -8   2      833.27      796.23     17.42 o 
   0  -8   2      346.04      343.50     13.10 o 
   1  -8   2      249.57      237.35      7.85 o 
   2  -8   2        7.60       13.10      9.39 o 
   3  -8   2      670.31      627.61      8.34 o 
   4  -8   2       97.88      106.26     11.61 o 
   5  -8   2        0.45        5.48      6.17 o 
   6  -8   2        2.47        0.49     11.12 o 
  -5  -7   2       28.91       36.69      6.86 o 
  -4  -7   2        6.37        6.61      4.39 o 
  -3  -7   2       25.23       24.52      3.74 o 
  -2  -7   2        3.09        6.27      4.43 o 
  -1  -7   2        0.79        0.00      6.67 o 
   0  -7   2      291.68      320.27     11.61 o 
   1  -7   2        8.42        7.02      4.75 o 
   2  -7   2      361.01      368.09     13.10 o 
   3  -7   2      171.83      170.26      4.92 o 
   4  -7   2      196.23      183.98     12.23 o 
   5  -7   2       24.62       36.75      6.49 o 
   6  -7   2        3.90        6.99      6.83 o 
  -6  -6   2       13.78       17.67     10.87 o 
  -5  -6   2        4.55       10.42      6.02 o 
  -4  -6   2      187.96      166.02      5.93 o 
  -3  -6   2        7.66        4.11      3.28 o 
  -2  -6   2     1278.75     1353.54     13.76 o 
  -1  -6   2       22.30       22.43      4.15 o 
   0  -6   2        2.58        2.59      6.30 o 
   1  -6   2       51.93       41.15      7.41 o 
   2  -6   2      137.93      141.00      5.14 o 
   3  -6   2        6.34       10.05      2.21 o 
   4  -6   2        4.67        5.12      3.77 o 
   5  -6   2       93.70       89.73     15.75 o 
   6  -6   2       40.86       37.17      6.96 o 
  -6  -5   2       14.52       16.09      6.49 o 
  -5  -5   2        0.62        1.93      5.70 o 
  -4  -5   2        2.96        0.07      3.02 o 
  -3  -5   2       73.52       79.91      4.38 o 
  -2  -5   2      145.67      143.08      5.46 o 
  -1  -5   2       86.03      100.99      5.68 o 
   0  -5   2     1638.82     1788.76     60.98 o 
   1  -5   2       71.10       82.57      4.51 o 
   2  -5   2       56.89       57.63      2.30 o 
   3  -5   2       15.86       18.53      2.31 o 
   4  -5   2       16.72       15.53      3.34 o 
   5  -5   2        5.22        8.21      3.28 o 
   6  -5   2       17.80        8.53      9.27 o 
  -6  -4   2        1.20        5.18      5.94 o 
  -5  -4   2      207.82      208.00      8.30 o 
  -4  -4   2       33.63       29.63      2.66 o 
  -3  -4   2       20.86       29.60      3.25 o 
  -2  -4   2       36.83       38.82      4.06 o 
  -1  -4   2      891.53      913.04      8.93 o 
   0  -4   2     1452.02     1506.40     12.17 o 
   1  -4   2       34.39       28.64      3.12 o 
   2  -4   2      714.15      865.93     10.03 o 
   3  -4   2      335.94      358.01      8.92 o 
   4  -4   2        2.90        3.41      2.92 o 
   5  -4   2        3.59        1.35      2.60 o 
   6  -4   2       40.07       42.75     10.50 o 
   7  -4   2       29.72       40.65     11.49 o 
  -6  -3   2        1.69        2.13      5.68 o 
  -5  -3   2        2.97        1.03      5.10 o 
  -4  -3   2      152.13      154.91     10.44 o 
  -3  -3   2      759.48      803.62      6.79 o 
  -2  -3   2      647.92      742.78     56.41 o 
  -1  -3   2     1836.04     1849.07     11.38 o 
   0  -3   2     1059.62     1042.21      9.81 o 
   1  -3   2     3039.45     3140.42     14.29 o 
   2  -3   2      213.38      229.75      4.42 o 
   3  -3   2      400.45      429.91      6.42 o 
   4  -3   2      594.56      626.70      5.34 o 
   5  -3   2       13.69       15.30      2.98 o 
   6  -3   2       46.69       35.59     11.00 o 
   7  -3   2       63.55       78.59     13.84 o 
  -6  -2   2       16.68       14.38      5.77 o 
  -5  -2   2       14.79       16.14      5.19 o 
  -4  -2   2       53.62       58.65      5.41 o 
  -3  -2   2       61.79       60.34      4.30 o 
  -2  -2   2       10.63        4.17      2.58 o 
  -1  -2   2      280.20      269.34      4.75 o 
   0  -2   2      275.63      294.96      2.69 o 
   1  -2   2     2729.05     2842.54     11.93 o 
   2  -2   2      112.99       93.28      1.71 o 
   3  -2   2       41.93       47.27      1.91 o 
   4  -2   2      117.91      109.60      2.66 o 
   5  -2   2        1.97        4.11      3.07 o 
   6  -2   2       61.02       67.16      5.20 o 
   7  -2   2        0.03        4.79      7.26 o 
  -7  -1   2        0.28        7.04      9.76 o 
  -6  -1   2        1.30        0.00      8.65 o 
  -5  -1   2      449.58      485.24     10.27 o 
  -4  -1   2        7.81        4.93      3.31 o 
  -3  -1   2      221.41      264.36      6.92 o 
  -2  -1   2       54.85       44.89      2.80 o 
  -1  -1   2    11038.61    10714.73     73.90 o 
   0  -1   2        6.86        4.25      1.65 o 
   1  -1   2      201.20      229.16      2.66 o 
   2  -1   2     2068.34     1897.18     10.08 o 
   3  -1   2      705.81      718.37      4.28 o 
   4  -1   2       41.62       40.70      2.64 o 
   5  -1   2      357.30      375.68      6.53 o 
   6  -1   2        3.22        2.00      4.60 o 
   7  -1   2       18.74       25.39      8.00 o 
  -6   0   2       61.97       55.95      4.86 o 
  -5   0   2       91.98       93.05      6.10 o 
  -4   0   2       11.51       12.78      3.14 o 
  -3   0   2       14.41       16.50      3.97 o 
  -2   0   2       49.87       44.29      1.68 o 
  -1   0   2      349.57      372.90      9.58 o 
   0   0   2     5172.69     5135.44     36.29 o 
   1   0   2      925.62      843.39      9.22 o 
   2   0   2      175.04      153.75      3.40 o 
   3   0   2     1205.33     1212.01      7.02 o 
   4   0   2       10.81        6.61      1.79 o 
   5   0   2        5.96        6.96      3.10 o 
   6   0   2       33.39       35.39      5.32 o 
  -6   1   2       29.71       32.24      5.02 o 
  -5   1   2        8.54       12.60      6.92 o 
  -4   1   2       24.22       24.88      2.86 o 
  -3   1   2      121.63      118.38      5.25 o 
  -2   1   2     1191.20     1255.15      9.12 o 
  -1   1   2     3234.07     2947.94     20.44 o 
   0   1   2     1794.86     1789.24      8.66 o 
   1   1   2     1956.62     1781.87     12.12 o 
   2   1   2      268.35      260.28      4.02 o 
   3   1   2      132.04      150.86      2.78 o 
   4   1   2        3.25        3.01      1.95 o 
   5   1   2       65.29       71.69      3.86 o 
   6   1   2       21.07       23.08      5.42 o 
  -6   2   2        8.41       15.07      8.03 o 
  -5   2   2        6.19        5.11      3.70 o 
  -4   2   2      394.07      415.17     11.99 o 
  -3   2   2        1.37        0.68      2.13 o 
  -2   2   2      803.31      754.79      7.62 o 
  -1   2   2      367.09      329.07      2.56 o 
   0   2   2     1820.38     1868.12      5.17 o 
   1   2   2      575.77      610.26      5.02 o 
   2   2   2       12.40        9.06      1.51 o 
   3   2   2        9.62        9.58      1.88 o 
   4   2   2      174.17      151.06      7.16 o 
   5   2   2       94.01      101.18      7.00 o 
   6   2   2        1.37        3.32      5.46 o 
  -6   3   2      164.70      177.31     11.24 o 
  -5   3   2        2.86        2.24      3.23 o 
  -4   3   2      484.67      484.70     10.63 o 
  -3   3   2      310.82      273.89      5.53 o 
  -2   3   2      553.85      572.86      3.95 o 
  -1   3   2      208.13      192.26      2.46 o 
   0   3   2     2305.75     2227.68     14.50 o 
   1   3   2       90.54       81.63      2.41 o 
   2   3   2       25.24       25.26      1.89 o 
   3   3   2       84.70       91.46      2.91 o 
   4   3   2        0.71        1.24      2.81 o 
   5   3   2       16.03       17.13      5.45 o 
   6   3   2       32.85       27.83      5.91 o 
  -6   4   2        7.71       10.63      8.65 o 
  -5   4   2      212.46      212.85      5.93 o 
  -4   4   2        3.15        6.79      3.42 o 
  -3   4   2      100.42      112.23      4.73 o 
  -2   4   2      122.61      128.36      4.45 o 
  -1   4   2      238.20      281.45      3.75 o 
   0   4   2      184.51      201.47      3.67 o 
   1   4   2      182.89      212.62      3.05 o 
   2   4   2      281.89      287.88      4.49 o 
   3   4   2        5.87        7.52      2.54 o 
   4   4   2       28.90       36.42      4.44 o 
   5   4   2        2.14        5.55      5.43 o 
   6   4   2       22.29       23.71      6.31 o 
  -6   5   2       46.28       55.36      9.88 o 
  -5   5   2      327.40      343.49      7.68 o 
  -4   5   2       75.58       87.89      5.05 o 
  -3   5   2       94.24       90.70      3.90 o 
  -2   5   2      239.21      267.85      6.27 o 
  -1   5   2      729.72      755.89      7.55 o 
   0   5   2        0.61        2.36      2.42 o 
   1   5   2       54.29       46.92      2.54 o 
   2   5   2       60.47       60.63      2.67 o 
   3   5   2       80.41       80.45      3.36 o 
   4   5   2        0.27        6.26      4.42 o 
   5   5   2       65.46       75.32      7.90 o 
   6   5   2        4.35        4.14      7.16 o 
  -6   6   2       47.74       40.65     10.38 o 
  -5   6   2       48.09       45.27      5.05 o 
  -4   6   2      106.54      111.27      4.44 o 
  -3   6   2      143.64      154.02      5.39 o 
  -2   6   2      297.23      326.12      5.25 o 
  -1   6   2       43.60       40.34      2.92 o 
   0   6   2       69.93       71.62      3.38 o 
   1   6   2      179.13      177.71      7.57 o 
   2   6   2       22.05       23.35      2.77 o 
   3   6   2      123.11      117.29      4.79 o 
   4   6   2      196.42      201.99     10.67 o 
   5   6   2        0.71        3.64      6.43 o 
  -6   7   2       14.61       16.43      9.39 o 
  -5   7   2      130.22      126.66      6.76 o 
  -4   7   2       11.33       13.65      3.70 o 
  -3   7   2       55.08       59.19      3.30 o 
  -2   7   2        5.20        6.85      2.41 o 
  -1   7   2      325.49      315.35      5.22 o 
   0   7   2        1.64        0.67      3.03 o 
   1   7   2        6.42       12.42      3.81 o 
   2   7   2       18.81       22.76      3.95 o 
   3   7   2       55.74       52.24      4.83 o 
   4   7   2       87.15       83.35      4.84 o 
   5   7   2        1.95        0.36      6.99 o 
  -6   8   2        0.44        7.29     10.26 o 
  -5   8   2        9.38       11.68      5.50 o 
  -4   8   2       16.24       13.61      4.05 o 
  -3   8   2       44.37       38.88      4.55 o 
  -2   8   2       96.09       76.48      3.41 o 
  -1   8   2      230.56      244.55      5.18 o 
   0   8   2      129.41      117.65      4.50 o 
   1   8   2      104.89      106.97      5.73 o 
   2   8   2        0.12        0.00      3.97 o 
   3   8   2      259.76      277.24     11.47 o 
   4   8   2      105.56       95.33      5.31 o 
  -5   9   2        6.52       12.23      6.00 o 
  -4   9   2        3.23        2.29      4.36 o 
  -3   9   2        4.05        0.70      4.31 o 
  -2   9   2        0.05        0.89      2.99 o 
  -1   9   2       55.38       67.24      4.23 o 
   0   9   2       96.81       92.78      4.62 o 
   1   9   2       54.75       51.77      4.30 o 
   2   9   2      570.52      590.56     10.59 o 
   3   9   2      159.34      155.18      7.36 o 
   4   9   2        1.95        5.22      6.94 o 
  -5  10   2       19.59       14.26      6.58 o 
  -4  10   2        5.51        7.24      6.10 o 
  -3  10   2        0.20        2.98      4.75 o 
  -2  10   2       84.74       79.97      5.75 o 
  -1  10   2        5.92        4.38      3.71 o 
   0  10   2        0.05        0.54      3.88 o 
   1  10   2        7.42       11.53      4.00 o 
   2  10   2        6.26        3.80      4.92 o 
   3  10   2      101.90       98.58      8.60 o 
  -4  11   2        4.23        3.86      6.58 o 
  -3  11   2       33.06       27.56      5.45 o 
  -2  11   2       15.87       10.05      5.31 o 
  -1  11   2      148.63      149.06      5.80 o 
   0  11   2       38.01       40.10      4.58 o 
   1  11   2       30.44       28.85      4.62 o 
   2  11   2       42.86       42.29      5.80 o 
  -3  12   2       97.84       86.62      6.78 o 
  -2  12   2       52.63       45.76      6.11 o 
  -1  12   2        0.29        5.08      5.65 o 
   0  12   2        0.20        5.93      4.43 o 
   1  12   2        6.01        7.72      5.45 o 
  -1  13   2       22.25       12.14      5.98 o 
   0  13   2        0.83        2.88      4.71 o 
   0 -14   3        0.38        0.00      7.60 o 
   1 -14   3       17.40       17.56      7.45 o 
  -1 -13   3       26.63       22.63      5.68 o 
   0 -13   3       65.01       78.99      6.02 o 
   1 -13   3        4.54        6.05     11.24 o 
   2 -13   3       14.57        1.36     11.74 o 
   3 -13   3        6.65       15.69     12.11 o 
  -3 -12   3      104.33      109.13      8.44 o 
  -2 -12   3       54.22       60.35      5.73 o 
  -1 -12   3        0.39        3.13      4.82 o 
   0 -12   3       17.90       21.87      5.66 o 
   1 -12   3        2.55        8.28     10.63 o 
   2 -12   3        0.05        0.00     10.63 o 
   3 -12   3       41.71       31.63     12.48 o 
   4 -12   3       33.61       19.03     13.34 o 
  -3 -11   3       76.07       90.59      6.08 o 
  -2 -11   3      244.13      257.03      8.76 o 
  -1 -11   3      110.88      125.69      7.60 o 
   0 -11   3       19.82       25.45      9.64 o 
   1 -11   3      131.89      127.64     12.23 o 
   2 -11   3      175.37      153.09     13.72 o 
   3 -11   3       18.37       26.44     11.24 o 
   4 -11   3       49.33       50.04     12.36 o 
   5 -11   3        0.46        6.55     12.73 o 
  -4 -10   3        5.05        1.11      9.27 o 
  -3 -10   3        4.51        4.34      4.58 o 
  -2 -10   3       26.02       14.93      5.51 o 
  -1 -10   3        2.76        4.12      5.27 o 
   0 -10   3      265.68      263.31     13.59 o 
   1 -10   3       19.49       12.60     10.01 o 
   2 -10   3       36.96       47.20     11.24 o 
   3 -10   3      566.59      564.06     19.89 o 
   5 -10   3        4.75       12.11     11.61 o 
  -4  -9   3       11.66        9.88      9.02 o 
  -3  -9   3      384.24      384.52      8.06 o 
  -2  -9   3       81.55       67.73      6.23 o 
  -1  -9   3       72.23       66.76      5.93 o 
   0  -9   3       44.57       74.76     10.13 o 
   1  -9   3       43.88       38.67     10.50 o 
   2  -9   3       47.51       43.74     10.26 o 
   3  -9   3      367.27      340.29     15.82 o 
   4  -9   3      255.89      270.11     15.07 o 
   5  -9   3       24.30       22.49     10.87 o 
   6  -9   3       10.75       12.36     11.24 o 
  -5  -8   3        3.14       11.49      9.02 o 
  -4  -8   3      105.17       86.69      7.78 o 
  -3  -8   3      135.46      124.92      5.47 o 
  -2  -8   3        0.89        1.48      4.70 o 
  -1  -8   3        1.96        1.73      4.71 o 
   0  -8   3       12.47       15.82      8.53 o 
   1  -8   3       89.72       85.13      9.64 o 
   2  -8   3      289.09      297.17     13.34 o 
   3  -8   3        6.52        3.70      2.08 o 
   4  -8   3      107.03       98.48     11.12 o 
   5  -8   3       40.42       39.72      6.92 o 
   6  -8   3        0.03        1.24     10.87 o 
  -5  -7   3        1.03        4.59      6.29 o 
  -4  -7   3       36.21       28.48      4.88 o 
  -3  -7   3       61.69       61.79      5.93 o 
  -2  -7   3      699.54      699.76     24.96 o 
  -1  -7   3        4.24        2.25      4.23 o 
   0  -7   3       12.72       10.63      3.53 o 
   1  -7   3      110.56      123.19      9.76 o 
   2  -7   3      154.79      164.46     11.24 o 
   3  -7   3       32.10       35.34      2.19 o 
   4  -7   3      268.17      272.95     13.84 o 
   5  -7   3       20.93       28.32      6.47 o 
   6  -7   3        2.25        0.31      6.58 o 
  -6  -6   3        4.93        2.49      6.46 o 
  -5  -6   3       71.06       82.64      7.36 o 
  -4  -6   3        0.17        0.62      3.76 o 
  -3  -6   3       49.54       38.51      5.29 o 
  -2  -6   3       23.36       20.30      4.62 o 
  -1  -6   3      937.61      925.38     10.80 o 
   0  -6   3     1260.67     1297.25     26.01 o 
   1  -6   3        2.79        5.44      6.55 o 
   2  -6   3     1405.04     1505.58     36.27 o 
   3  -6   3      171.10      181.36      4.39 o 
   4  -6   3       66.46       61.75      4.33 o 
   5  -6   3      118.29      125.25      5.03 o 
   6  -6   3       13.70       19.57      6.94 o 
  -6  -5   3       11.84       14.42      6.47 o 
  -5  -5   3       10.85       13.94      6.06 o 
  -4  -5   3       39.81       36.74      3.38 o 
  -3  -5   3        0.30        0.49      6.43 o 
  -2  -5   3        0.93        1.04      3.78 o 
  -1  -5   3        9.15        7.71      3.61 o 
   0  -5   3        0.59        1.13      2.82 o 
   1  -5   3        2.88        4.57      1.38 o 
   2  -5   3      236.72      265.85      5.33 o 
   3  -5   3      671.08      709.79     12.05 o 
   4  -5   3        1.04        4.31      4.10 o 
   5  -5   3        0.62        2.20      3.70 o 
   6  -5   3       15.88       14.78      6.59 o 
  -6  -4   3        3.32        5.37      6.02 o 
  -5  -4   3       10.81        9.23      5.52 o 
  -4  -4   3      215.79      217.58      4.43 o 
  -3  -4   3      111.89      117.14      8.65 o 
  -2  -4   3      144.49      139.06      5.37 o 
  -1  -4   3     1068.93     1097.86     21.31 o 
   0  -4   3       10.66       18.91      2.49 o 
   1  -4   3      106.36      104.26      7.85 o 
   2  -4   3      254.83      279.87      4.29 o 
   3  -4   3        5.50        4.92      2.43 o 
   4  -4   3      165.87      172.77      9.82 o 
   5  -4   3       18.84       16.71      3.17 o 
   6  -4   3       26.48       23.78      6.65 o 
  -6  -3   3       50.80       60.86      7.03 o 
  -5  -3   3        2.25        0.00      5.21 o 
  -4  -3   3       20.82       25.61      3.60 o 
  -3  -3   3     1876.86     1905.30     16.15 o 
  -2  -3   3      185.35      221.05      8.28 o 
  -1  -3   3     2235.06     2257.95     18.52 o 
   0  -3   3      338.44      345.12      3.24 o 
   1  -3   3      289.85      320.53      5.85 o 
   2  -3   3      691.22      681.88      8.08 o 
   3  -3   3     1185.93     1256.54     23.11 o 
   4  -3   3        2.13        1.87      2.14 o 
   5  -3   3       24.92       23.64      2.75 o 
   6  -3   3        1.78        3.05      4.27 o 
  -6  -2   3        0.22        3.94      5.84 o 
  -5  -2   3        1.14        3.72      5.08 o 
  -4  -2   3      308.44      315.49     13.41 o 
  -3  -2   3     1129.20     1102.77     12.14 o 
  -2  -2   3     2866.70     3054.57     19.46 o 
  -1  -2   3      314.38      297.99      4.86 o 
   0  -2   3       93.87       93.51      2.61 o 
   1  -2   3      500.63      539.10      5.80 o 
   2  -2   3       27.00       29.89      1.49 o 
   3  -2   3      150.10      162.22      2.67 o 
   4  -2   3      264.98      277.16      4.25 o 
   5  -2   3       21.62       20.43      2.70 o 
   6  -2   3        0.43        0.58      4.63 o 
  -6  -1   3       26.40       38.65      6.27 o 
  -5  -1   3        5.77        8.93      5.15 o 
  -4  -1   3      505.73      543.16     10.02 o 
  -3  -1   3     4003.09     4003.12     21.51 o 
  -2  -1   3      825.29      950.16     10.83 o 
  -1  -1   3      539.43      546.52      7.40 o 
   0  -1   3      684.39      657.24      4.62 o 
   1  -1   3       91.87       87.46      2.23 o 
   2  -1   3      137.88      122.90      3.20 o 
   3  -1   3       11.64       13.10      1.44 o 
   4  -1   3       38.30       43.55      2.65 o 
   5  -1   3        2.62        2.43      4.26 o 
   6  -1   3        0.18        1.24      5.24 o 
  -6   0   3        0.50        0.00      7.41 o 
  -5   0   3        0.15        1.98      6.55 o 
  -4   0   3      184.20      206.48      5.26 o 
  -3   0   3     1237.55     1170.64     41.70 o 
  -2   0   3      445.87      478.18      7.89 o 
  -1   0   3      935.06      920.43     16.31 o 
   0   0   3     1268.04     1238.34      5.04 o 
   1   0   3     1493.26     1435.74      8.58 o 
   2   0   3      366.78      379.88      7.94 o 
   3   0   3       93.39       94.52      2.96 o 
   4   0   3       48.81       43.83      2.09 o 
   5   0   3      140.93      146.54      6.05 o 
   6   0   3        0.24        0.67      4.99 o 
  -7   1   3        0.32        0.00      8.65 o 
  -6   1   3        9.22       10.01      8.28 o 
  -5   1   3        0.60        1.11      7.17 o 
  -4   1   3     1263.91     1232.95     14.64 o 
  -3   1   3      267.10      236.61      4.50 o 
  -2   1   3      282.80      276.96      5.92 o 
  -1   1   3       11.96        6.01      1.95 o 
   0   1   3     2913.13     2742.67     17.17 o 
   1   1   3      589.43      529.75      6.95 o 
   2   1   3      293.36      321.68      5.04 o 
   3   1   3        3.90        3.67      1.57 o 
   4   1   3       22.97       23.30      2.37 o 
   5   1   3        1.27        1.45      5.06 o 
   6   1   3       55.30       59.14      6.01 o 
  -7   2   3        9.10        7.04      8.65 o 
  -6   2   3        0.36        1.98      7.91 o 
  -5   2   3       19.65       29.41      7.54 o 
  -4   2   3      134.10      122.33      8.77 o 
  -3   2   3      249.12      255.63      4.42 o 
  -2   2   3       32.66       34.52      1.52 o 
  -1   2   3       17.62       16.83      1.60 o 
   0   2   3       23.92       25.37      1.66 o 
   1   2   3       72.87       72.28      2.00 o 
   2   2   3      163.47      149.81      3.28 o 
   3   2   3        4.38        6.94      1.91 o 
   4   2   3      441.59      448.28      8.04 o 
   5   2   3       86.21       78.80      5.80 o 
   6   2   3       77.38       80.39      6.58 o 
  -6   3   3       94.90      112.69     10.50 o 
  -5   3   3       48.29       27.68      8.28 o 
  -4   3   3        6.76       11.82      3.39 o 
  -3   3   3       83.40       86.08      3.47 o 
  -2   3   3       52.32       49.57      1.72 o 
  -1   3   3       38.94       33.32      1.76 o 
   0   3   3       17.12       12.85      1.86 o 
   1   3   3       13.76       14.30      1.62 o 
   2   3   3      169.41      161.06      3.12 o 
   3   3   3       93.34       90.06      3.25 o 
   4   3   3       81.44       81.76      3.58 o 
   5   3   3        1.30        0.00      5.06 o 
   6   3   3       98.50      110.09      7.32 o 
  -5   4   3       83.84       66.23      9.14 o 
  -4   4   3       10.85       19.38      3.83 o 
  -3   4   3      154.88      149.66      5.43 o 
  -2   4   3      109.77       93.48      5.90 o 
  -1   4   3      172.12      161.94      3.85 o 
   0   4   3        2.90        1.69      2.00 o 
   1   4   3       42.31       46.42      2.24 o 
   2   4   3        2.52        0.81      1.47 o 
   3   4   3        0.45        2.20      2.53 o 
   4   4   3      114.13      117.08      5.24 o 
   5   4   3        2.83        4.00      5.45 o 
   6   4   3        7.72       12.08      6.30 o 
  -6   5   3        0.38        5.07      9.02 o 
  -5   5   3      173.34      200.96     22.30 o 
  -4   5   3      126.92      144.80      9.95 o 
  -3   5   3       10.76        9.65      4.23 o 
  -2   5   3        0.05        1.28      2.92 o 
  -1   5   3      289.21      301.17      6.67 o 
   0   5   3      124.10      116.87      2.91 o 
   1   5   3       59.17       53.43      2.79 o 
   2   5   3       15.68       17.56      2.45 o 
   3   5   3      132.74      129.96      3.44 o 
   4   5   3      233.63      250.70      7.15 o 
   5   5   3        0.32        2.22      8.40 o 
  -6   6   3       19.74       13.10     10.13 o 
  -5   6   3        6.44        1.83      4.51 o 
  -4   6   3        3.86        4.37      4.62 o 
  -3   6   3       28.45       27.51      2.63 o 
  -2   6   3      233.98      217.93      6.15 o 
  -1   6   3      288.11      307.89      6.58 o 
   0   6   3       83.09       86.64      3.64 o 
   1   6   3      247.68      240.21      4.29 o 
   2   6   3      116.39      113.06      3.57 o 
   3   6   3       22.05       23.85      4.23 o 
   4   6   3       23.09       28.40      5.73 o 
   5   6   3       51.82       54.69      6.75 o 
  -6   7   3       16.62       20.63     10.01 o 
  -5   7   3       55.65       81.47      8.46 o 
  -4   7   3        1.32        3.33      3.79 o 
  -3   7   3        0.15        2.27      3.85 o 
  -2   7   3        1.04        0.00      2.53 o 
  -1   7   3      134.64      146.56      4.33 o 
   0   7   3      738.93      745.32     12.07 o 
   1   7   3        0.80        1.73      3.27 o 
   2   7   3       65.66       64.36      3.55 o 
   3   7   3      106.45      110.37      6.27 o 
   4   7   3       29.32       29.76      4.56 o 
   5   7   3        5.68        0.38      6.93 o 
  -5   8   3        0.86        0.25      6.55 o 
  -4   8   3       42.66       46.27      4.76 o 
  -3   8   3       13.66        9.46      3.88 o 
  -2   8   3       11.94       14.68      3.08 o 
  -1   8   3        5.44        5.67      3.34 o 
   0   8   3      437.19      449.17      7.70 o 
   1   8   3        1.51        4.24      3.63 o 
   2   8   3      402.18      382.01      6.60 o 
   3   8   3       42.78       43.89      5.28 o 
   4   8   3        1.55        2.83      4.86 o 
  -5   9   3       27.57       29.01      5.64 o 
  -4   9   3      107.79      102.73      5.89 o 
  -3   9   3       18.73       22.03      4.75 o 
  -2   9   3       33.59       40.55      3.71 o 
  -1   9   3      163.65      161.11      5.08 o 
   0   9   3      115.92      121.46      5.04 o 
   1   9   3        0.23        1.48      3.82 o 
   2   9   3       41.24       40.83      5.22 o 
   3   9   3       12.91       16.94      5.14 o 
   4   9   3        5.04        5.70      6.18 o 
  -5  10   3        9.51        9.94      6.49 o 
  -4  10   3       26.55       27.23      6.56 o 
  -3  10   3       40.01       37.24      5.31 o 
  -2  10   3        3.58       11.99      5.01 o 
  -1  10   3      169.26      180.46      6.83 o 
   0  10   3        0.45        2.52      4.01 o 
   1  10   3      219.83      214.21      6.18 o 
   2  10   3        6.38        7.97      5.05 o 
   3  10   3        0.67        0.00      5.40 o 
  -4  11   3       20.09       14.03      7.19 o 
  -3  11   3       18.26       20.40      5.68 o 
  -2  11   3       28.83       26.05      5.69 o 
  -1  11   3       33.03       30.16      4.45 o 
   0  11   3        8.29       11.97      4.41 o 
   1  11   3       26.08       26.31      5.43 o 
   2  11   3        4.35        4.83      5.53 o 
  -3  12   3        1.22        6.57      5.68 o 
  -2  12   3        0.19        0.00      7.10 o 
  -1  12   3       12.33        7.52      5.63 o 
   0  12   3        5.43        5.85      4.60 o 
   1  12   3       72.40       93.18      6.93 o 
   0 -14   4        0.94        2.10     12.48 o 
   1 -14   4        1.00        0.00     11.61 o 
  -2 -13   4       19.75       17.69      5.78 o 
  -1 -13   4       81.02       81.87      7.75 o 
   0 -13   4        0.32        5.31     10.87 o 
   1 -13   4        0.78       13.10     11.24 o 
   2 -13   4        1.28        6.92     12.73 o 
   3 -13   4        7.69        6.55     12.85 o 
  -3 -12   4       29.29       32.97      5.86 o 
  -2 -12   4       62.13       67.15      5.87 o 
  -1 -12   4        3.86        7.63      5.90 o 
   0 -12   4        0.03        3.17      5.21 o 
   1 -12   4        1.27       22.36     11.61 o 
   2 -12   4        0.40        4.57     11.74 o 
   3 -12   4      106.77      101.07     13.72 o 
   4 -12   4       42.34       43.00     12.85 o 
  -3 -11   4        3.63        2.15      4.88 o 
  -2 -11   4       93.56       88.71     10.94 o 
  -1 -11   4       41.38       46.33      6.21 o 
   0 -11   4       15.90       15.25      5.26 o 
   1 -11   4       48.59       61.39      5.26 o 
   2 -11   4      239.37      270.97     15.94 o 
   3 -11   4      128.66      100.83     12.85 o 
   4 -11   4        5.63        1.36     11.24 o 
   5 -11   4       15.66       18.66     12.97 o 
  -4 -10   4        0.63        5.93      9.27 o 
  -3 -10   4       55.29       52.93      5.15 o 
  -2 -10   4        6.09        8.94      5.73 o 
  -1 -10   4        2.65        3.19      5.20 o 
   0 -10   4       13.06       12.54      4.86 o 
   1 -10   4        9.63       10.86      4.11 o 
   2 -10   4       49.21       63.26     11.49 o 
   3 -10   4      184.59      192.14     14.21 o 
   4 -10   4      141.95      141.11     14.58 o 
   5 -10   4       28.63       33.36     12.23 o 
  -4  -9   4       43.33       41.39     10.01 o 
  -3  -9   4       21.25       19.31      5.87 o 
  -2  -9   4      369.54      367.14     12.42 o 
  -1  -9   4        5.20        5.37      4.90 o 
   0  -9   4        4.51        4.22      4.22 o 
   1  -9   4       19.11       17.40      3.64 o 
   2  -9   4     1266.34     1054.84     80.93 o 
   3  -9   4      149.75      143.08     13.22 o 
   4  -9   4       19.25       21.75     11.24 o 
   5  -9   4        2.81        6.30     11.37 o 
  -5  -8   4       33.84       27.24      7.38 o 
  -4  -8   4      221.41      246.75     13.84 o 
  -3  -8   4      516.32      491.36     34.04 o 
  -2  -8   4       48.59       44.08      5.63 o 
  -1  -8   4      252.99      258.26      7.81 o 
   0  -8   4      185.76      191.37      6.06 o 
   1  -8   4      102.49      107.01      4.18 o 
   2  -8   4       47.05       43.62      9.76 o 
   3  -8   4      584.94      566.86      9.35 o 
   4  -8   4      247.07      244.53     13.72 o 
   5  -8   4        4.68       17.92     10.75 o 
   6  -8   4        3.50       11.31      7.25 o 
  -5  -7   4        6.97        7.28      6.46 o 
  -4  -7   4      242.21      215.79     11.06 o 
  -3  -7   4        1.41        0.00      5.24 o 
  -2  -7   4      312.91      322.24      8.40 o 
  -1  -7   4      369.87      383.56     20.51 o 
   0  -7   4     1121.34     1064.51     24.34 o 
   1  -7   4       33.45       41.02      2.80 o 
   2  -7   4       17.93       17.18      8.77 o 
   3  -7   4        0.04        0.00      3.56 o 
   4  -7   4       40.70       50.17     10.01 o 
   5  -7   4       70.39       79.33     10.75 o 
   6  -7   4        6.43        5.86      6.59 o 
  -6  -6   4        0.07        1.54      7.00 o 
  -5  -6   4       37.08       38.03      6.67 o 
  -4  -6   4      336.43      320.81      6.66 o 
  -3  -6   4        2.57        1.54      4.72 o 
  -2  -6   4       31.82       38.91      5.05 o 
  -1  -6   4       28.56       28.73      4.20 o 
   0  -6   4       52.14       61.79      3.78 o 
   1  -6   4       55.90       45.07      9.76 o 
   2  -6   4      201.44      198.85      5.69 o 
   3  -6   4      190.19      214.43      4.07 o 
   4  -6   4        0.01        5.07      8.28 o 
   5  -6   4       24.67       18.61      4.12 o 
   6  -6   4        0.65        1.48      9.64 o 
  -6  -5   4        0.13        1.71      6.88 o 
  -5  -5   4       65.97       62.70      6.81 o 
  -4  -5   4      689.09      687.04     13.16 o 
  -3  -5   4        1.23        2.97      6.30 o 
  -2  -5   4        0.48        0.49      3.99 o 
  -1  -5   4      255.97      221.44      5.82 o 
   0  -5   4       37.95       23.46      3.02 o 
   1  -5   4        2.92        3.09      6.18 o 
   2  -5   4      354.01      355.58      6.24 o 
   3  -5   4       54.32       46.77     10.19 o 
   4  -5   4        3.16        3.17      4.32 o 
   5  -5   4        6.01        7.76      4.12 o 
   6  -5   4        4.12        3.83      8.65 o 
  -6  -4   4       51.12       53.88      7.23 o 
  -5  -4   4      130.02      137.50     10.19 o 
  -4  -4   4      316.98      305.19     12.11 o 
  -3  -4   4      137.60      175.18      6.81 o 
  -2  -4   4      367.69      340.58      9.21 o 
  -1  -4   4      209.44      227.78      7.53 o 
   0  -4   4      212.17      234.18      3.23 o 
   1  -4   4        0.14        0.00      4.05 o 
   2  -4   4     2262.27     2384.99     75.00 o 
   3  -4   4     1524.92     1576.19     16.50 o 
   4  -4   4        8.43        9.18      2.39 o 
   5  -4   4       31.74       31.26      3.43 o 
   6  -4   4       19.02       22.36      6.83 o 
  -6  -3   4        2.84       10.35      6.51 o 
  -5  -3   4       60.11       60.98      6.52 o 
  -4  -3   4        5.48        2.40      5.17 o 
  -3  -3   4       37.05       33.03      5.11 o 
  -2  -3   4     1317.87     1419.64     38.98 o 
  -1  -3   4        0.72        2.04      2.42 o 
   0  -3   4     2390.70     2252.19     19.52 o 
   1  -3   4       43.62       36.37      4.02 o 
   2  -3   4        4.93        2.47      1.59 o 
   3  -3   4        7.43        6.66      1.04 o 
   4  -3   4      202.93      197.40      3.40 o 
   5  -3   4       30.91       30.57      3.16 o 
   6  -3   4        3.01        1.33      3.96 o 
  -6  -2   4       18.28       25.19      6.49 o 
  -5  -2   4       12.70       13.50      5.62 o 
  -4  -2   4        0.13        1.28      1.31 o 
  -3  -2   4      557.36      534.59     12.73 o 
  -2  -2   4     2056.37     2079.30     16.25 o 
  -1  -2   4      226.31      219.28      4.27 o 
   0  -2   4     1663.19     1594.18     10.66 o 
   1  -2   4     2133.24     1985.19     13.04 o 
   2  -2   4       50.59       44.80      1.81 o 
   3  -2   4       42.20       22.34      2.09 o 
   4  -2   4       26.14       24.74      3.07 o 
   5  -2   4       27.33       26.57      3.24 o 
   6  -2   4       10.32        8.62      4.02 o 
  -6  -1   4       13.32       23.35      8.40 o 
  -5  -1   4      115.04      124.43      9.88 o 
  -4  -1   4        5.87        3.89      1.10 o 
  -3  -1   4        9.24       11.37      6.43 o 
  -2  -1   4       48.18       33.73      5.81 o 
  -1  -1   4     2999.20     2920.23     26.94 o 
   0  -1   4       95.44       80.98      2.86 o 
   1  -1   4      301.03      364.90      6.22 o 
   2  -1   4       49.77       56.73      2.95 o 
   3  -1   4       85.66       90.52      2.91 o 
   4  -1   4      164.08      148.06      3.14 o 
   5  -1   4      117.75      118.27      5.88 o 
   6  -1   4       22.57       28.62      5.42 o 
  -6   0   4        9.31        6.18      8.77 o 
  -5   0   4      178.61      174.35     10.38 o 
  -4   0   4       64.92       56.59      7.66 o 
  -3   0   4       71.74       75.04      3.95 o 
  -2   0   4      213.62      216.09      4.75 o 
  -1   0   4      932.74      984.27     44.48 o 
   0   0   4     3389.94     3292.34     21.43 o 
   1   0   4     5885.27     5873.30     63.42 o 
   2   0   4     3862.02     3878.14     19.39 o 
   3   0   4       85.19       84.18      2.53 o 
   4   0   4       55.00       53.69      2.71 o 
   5   0   4       42.42       39.32      5.07 o 
   6   0   4        6.02        5.21      5.75 o 
  -6   1   4       39.30       43.86      9.27 o 
  -5   1   4        1.01        2.47      7.29 o 
  -4   1   4       23.39       19.92      2.22 o 
  -3   1   4      914.36      997.96     28.23 o 
  -2   1   4     1408.43     1401.22     32.00 o 
  -1   1   4        0.56        1.66      2.17 o 
   0   1   4        8.46       10.88      1.83 o 
   1   1   4     4701.50     4631.25     58.03 o 
   2   1   4      158.12      143.85      4.54 o 
   3   1   4      293.83      281.96      8.94 o 
   4   1   4       38.93       33.37      1.70 o 
   5   1   4      228.81      219.62      8.37 o 
   6   1   4        0.59        2.32      5.38 o 
  -6   2   4       44.77       37.19      9.14 o 
  -5   2   4       10.51        8.53      7.91 o 
  -4   2   4      183.43      186.58     10.38 o 
  -3   2   4      366.61      339.51      6.72 o 
  -2   2   4       71.81       71.55      2.74 o 
  -1   2   4      133.41      140.61      2.49 o 
   0   2   4      481.21      493.72      6.14 o 
   1   2   4     1549.02     1515.13     11.86 o 
   2   2   4     2071.81     2152.02     22.64 o 
   3   2   4       38.85       42.81      2.49 o 
   4   2   4        7.85        8.41      2.22 o 
   5   2   4        0.98        0.00      5.05 o 
   6   2   4        6.01        7.34      5.59 o 
  -6   3   4        7.92        6.67      8.90 o 
  -5   3   4       67.18       61.41      9.39 o 
  -4   3   4      416.63      453.10     13.96 o 
  -3   3   4       16.89       14.57      2.94 o 
  -2   3   4        9.38        3.54      1.85 o 
  -1   3   4       18.46       24.13      2.12 o 
   0   3   4     2529.22     2790.52     30.74 o 
   1   3   4     3350.32     3252.80     11.35 o 
   2   3   4     1238.61     1257.34      9.24 o 
   3   3   4       16.15       12.02      2.94 o 
   4   3   4      212.72      204.65      4.74 o 
   5   3   4        0.02        2.02      5.90 o 
   6   3   4       23.83       25.80      6.47 o 
  -6   4   4        1.80        3.71      9.14 o 
  -5   4   4      275.33      259.97     12.85 o 
  -4   4   4      294.86      307.47     13.90 o 
  -3   4   4        1.89        2.34      1.47 o 
  -2   4   4       91.75      124.04      3.94 o 
  -1   4   4     1163.56     1104.25      9.67 o 
   0   4   4      377.92      342.55      5.53 o 
   1   4   4      643.10      629.68      5.01 o 
   2   4   4      570.48      572.96      7.04 o 
   3   4   4       15.94       21.45      3.45 o 
   4   4   4       37.99       40.89      5.30 o 
   5   4   4       25.92       29.55      4.95 o 
  -6   5   4       17.28       15.82     10.13 o 
  -5   5   4      143.02      134.58      6.31 o 
  -4   5   4       10.33       10.58      4.56 o 
  -3   5   4      125.94      132.93      9.27 o 
  -2   5   4      120.51      135.69      5.42 o 
  -1   5   4        7.31        4.92      1.50 o 
   0   5   4       79.74       84.94      2.88 o 
   1   5   4     1090.56     1132.25     16.76 o 
   2   5   4      349.02      329.33      5.98 o 
   3   5   4       23.47       30.11      5.15 o 
   4   5   4       95.35       93.73      6.28 o 
   5   5   4       13.17       12.68      4.99 o 
  -6   6   4       65.66       75.00     11.24 o 
  -5   6   4       62.73       58.12      6.49 o 
  -4   6   4      217.71      215.83      9.08 o 
  -3   6   4      172.61      150.44      4.23 o 
  -2   6   4      243.84      260.06      9.21 o 
  -1   6   4      136.01      147.72      4.35 o 
   0   6   4      252.17      265.86      4.16 o 
   1   6   4       48.15       51.75      3.15 o 
   2   6   4        2.14        2.31      2.51 o 
   3   6   4       10.24       15.58      4.04 o 
   4   6   4       18.08       20.99      5.64 o 
   5   6   4       12.72       13.94      5.29 o 
  -5   7   4       19.56       19.29      5.46 o 
  -4   7   4       11.52        9.18      4.15 o 
  -3   7   4       69.71       75.30      4.99 o 
  -2   7   4       90.40       98.21      3.79 o 
  -1   7   4       88.07       92.75      4.12 o 
   0   7   4       95.39       95.58      4.46 o 
   1   7   4       25.16       30.38      3.34 o 
   2   7   4       18.30       20.42      3.15 o 
   3   7   4      203.00      193.89      6.11 o 
   4   7   4        4.63        9.36      5.76 o 
  -5   8   4       12.21       10.81      7.04 o 
  -4   8   4      194.80      183.34      8.53 o 
  -3   8   4       71.15       75.64      5.27 o 
  -2   8   4       46.22       44.86      3.56 o 
  -1   8   4       86.75       82.62      4.25 o 
   0   8   4       91.22       81.69      4.55 o 
   1   8   4      659.42      647.72     14.61 o 
   2   8   4       34.04       40.15      4.62 o 
   3   8   4        0.44        0.84      4.25 o 
   4   8   4        5.50        0.99     10.75 o 
  -5   9   4        1.10        2.83      6.30 o 
  -4   9   4        0.15        2.12      4.36 o 
  -3   9   4       66.88       66.32      5.54 o 
  -2   9   4       30.50       32.13      3.70 o 
  -1   9   4        0.86        2.72      3.62 o 
   0   9   4      164.24      172.67      5.57 o 
   1   9   4      186.79      186.30      5.69 o 
   2   9   4       63.76       57.39      5.70 o 
   3   9   4        9.54        4.70      5.30 o 
  -4  10   4       29.56       28.53      6.73 o 
  -3  10   4        3.66        2.82      5.09 o 
  -2  10   4       36.16       34.14      5.45 o 
  -1  10   4       50.26       42.32      4.44 o 
   0  10   4       50.59       55.14      4.71 o 
   1  10   4       13.89       12.27      5.20 o 
   2  10   4       19.56       15.68      5.48 o 
   3  10   4        7.04       12.11      5.69 o 
  -3  11   4        5.02        3.94      5.33 o 
  -2  11   4       11.64       15.78      5.56 o 
  -1  11   4        7.36       12.11      5.55 o 
   0  11   4        2.07        1.68      4.32 o 
   1  11   4       14.10       12.58      5.42 o 
   2  11   4        8.91       11.28      5.67 o 
  -2  12   4        0.40        1.81      5.92 o 
  -1  12   4       47.02       55.95      6.72 o 
   0  12   4       68.83       82.17      6.53 o 
   0 -14   5       18.08       30.27     13.10 o 
   1 -14   5       41.50       32.00     12.73 o 
  -1 -13   5        1.22        3.28      6.40 o 
   0 -13   5        1.33        3.83     10.87 o 
   1 -13   5       18.74       28.30     12.73 o 
   2 -13   5        0.89        4.08     12.36 o 
   3 -13   5       33.18       35.46     13.22 o 
  -3 -12   5      122.01      135.78      7.16 o 
  -2 -12   5        1.25        0.00      6.35 o 
  -1 -12   5       99.22      100.63      7.47 o 
   0 -12   5        8.03        6.76      5.23 o 
   1 -12   5       51.45       59.93     11.99 o 
   2 -12   5       16.37       28.42     12.36 o 
   3 -12   5       35.03       33.49     11.86 o 
   4 -12   5      100.45       70.43     13.59 o 
  -3 -11   5       64.03       74.47      7.82 o 
  -2 -11   5      121.57      136.83      7.97 o 
  -1 -11   5       31.86       33.69      6.08 o 
   0 -11   5       85.87       91.84      6.18 o 
   1 -11   5       56.23       52.76     11.37 o 
   2 -11   5       26.62       38.92     11.61 o 
   3 -11   5       10.46       24.09     11.37 o 
   4 -11   5       15.54       27.18     11.74 o 
  -4 -10   5       61.33       59.93     11.00 o 
  -3 -10   5        0.13        5.56      8.03 o 
  -2 -10   5       15.71       14.15      5.70 o 
  -1 -10   5        9.55       12.96      5.46 o 
   0 -10   5       46.49       42.72      5.12 o 
   1 -10   5      443.83      475.86     23.54 o 
   2 -10   5      274.94      325.71     16.31 o 
   3 -10   5      349.82      314.71     16.31 o 
   4 -10   5       21.22       29.16     11.24 o 
   5 -10   5        0.20        0.00     12.23 o 
  -4  -9   5        4.31       10.50      9.14 o 
  -3  -9   5      298.69      306.41      9.87 o 
  -2  -9   5       47.07       46.55      6.14 o 
  -1  -9   5       13.12       10.49      4.90 o 
   0  -9   5        6.24        5.70      4.17 o 
   1  -9   5      126.84      141.94      5.25 o 
   2  -9   5        0.14        5.19     10.26 o 
   3  -9   5       71.45       89.34     11.99 o 
   4  -9   5       15.92       10.38     10.87 o 
   5  -9   5        0.19        4.20     11.86 o 
  -5  -8   5        0.01        0.00      7.07 o 
  -4  -8   5       36.69       20.51      9.39 o 
  -3  -8   5        2.30        1.71      5.67 o 
  -2  -8   5       71.50       63.14      5.96 o 
  -1  -8   5      842.62      830.11     11.93 o 
   0  -8   5       36.14       31.66      4.20 o 
   1  -8   5       21.96       31.22      2.84 o 
   2  -8   5       12.91       28.79     10.01 o 
   3  -8   5        3.63        1.98      9.51 o 
   4  -8   5       37.37       40.90     11.00 o 
   5  -8   5        3.69        0.00     10.87 o 
   6  -8   5        5.20        3.41      7.28 o 
  -5  -7   5        7.55        8.03      6.77 o 
  -4  -7   5       39.51       42.59      6.71 o 
  -3  -7   5      168.53      163.73     16.19 o 
  -2  -7   5        0.80        4.28      5.00 o 
  -1  -7   5        0.17        0.00      4.36 o 
   0  -7   5       24.56       24.41      3.68 o 
   1  -7   5       37.76       44.61      8.90 o 
   2  -7   5      151.21      140.61     10.63 o 
   3  -7   5        1.67        2.86      3.83 o 
   4  -7   5      131.77      117.63     11.86 o 
   5  -7   5        4.84        8.82      5.19 o 
   6  -7   5        0.67        0.62      6.90 o 
  -5  -6   5        0.48        6.26      6.20 o 
  -4  -6   5       59.04       65.18      6.90 o 
  -3  -6   5       59.35       59.93      8.16 o 
  -2  -6   5      695.81      680.34     13.59 o 
  -1  -6   5        1.44        1.25      3.87 o 
   0  -6   5      629.28      616.81     22.74 o 
   1  -6   5      223.60      236.50     10.87 o 
   2  -6   5      131.18      142.22      5.62 o 
   3  -6   5       43.68       39.17      3.61 o 
   5  -6   5        0.35        0.71      4.74 o 
   6  -6   5        4.64       12.30      6.63 o 
  -6  -5   5       21.46       17.97      6.90 o 
  -5  -5   5        0.18        0.00      6.33 o 
  -4  -5   5      168.13      175.66      7.95 o 
  -3  -5   5      312.79      327.14      8.87 o 
  -2  -5   5        1.14        2.28      4.26 o 
  -1  -5   5      265.53      253.48      6.32 o 
   0  -5   5      171.31      149.01      6.49 o 
   1  -5   5     1850.06     1793.13     21.38 o 
   2  -5   5      409.44      411.83     11.61 o 
   3  -5   5       12.90       11.19      2.31 o 
   4  -5   5        4.94        7.53      3.26 o 
   5  -5   5       41.73       46.66      5.46 o 
   6  -5   5      117.78      113.48      8.13 o 
  -6  -4   5       34.78       34.52      7.23 o 
  -5  -4   5       14.56       12.75      5.94 o 
  -4  -4   5        0.97        5.18      5.50 o 
  -3  -4   5        0.64        1.90      5.10 o 
  -2  -4   5      480.17      454.52     28.42 o 
  -1  -4   5      105.78      114.12      3.76 o 
   0  -4   5     1161.40     1171.12     18.41 o 
   1  -4   5     2723.74     2332.82    155.63 o 
   2  -4   5       31.84       31.21      9.14 o 
   3  -4   5       45.51       44.59      2.55 o 
   4  -4   5      168.96      178.98      3.60 o 
   5  -4   5        5.65        9.36      3.57 o 
   6  -4   5        2.23        3.74      6.32 o 
  -6  -3   5        0.20        0.00      8.03 o 
  -5  -3   5        8.43       11.11      5.90 o 
  -4  -3   5       62.75       62.59      6.03 o 
  -3  -3   5      781.12      796.78     11.66 o 
  -2  -3   5      312.65      369.75      7.55 o 
  -1  -3   5      795.17      934.41     19.09 o 
   0  -3   5     3919.11     3952.43     44.19 o 
   1  -3   5      939.92      874.23     43.49 o 
   2  -3   5       98.20       98.11      4.37 o 
   3  -3   5      450.09      458.14      7.81 o 
   4  -3   5      132.54      130.12      4.02 o 
   5  -3   5       26.53       23.02      3.22 o 
   6  -3   5       53.70       51.93      5.47 o 
  -6  -2   5       13.45        8.53      9.02 o 
  -5  -2   5      214.97      168.29     11.00 o 
  -4  -2   5       49.82       46.91      6.80 o 
  -3  -2   5      330.36      352.40     11.61 o 
  -2  -2   5      456.29      377.61     11.00 o 
  -1  -2   5      141.32      138.83      3.98 o 
   0  -2   5     3591.76     3655.53     13.52 o 
   1  -2   5     2859.32     2909.74     17.12 o 
   2  -2   5       66.08       63.49      3.09 o 
   3  -2   5      339.78      343.13     10.54 o 
   4  -2   5        8.35        7.42      2.07 o 
   5  -2   5        0.00        1.23      3.15 o 
   6  -2   5       15.75       16.79      5.03 o 
  -6  -1   5        0.34        6.43      8.90 o 
  -5  -1   5        4.88        7.41      8.28 o 
  -4  -1   5        6.18        4.60      3.40 o 
  -3  -1   5       83.54      101.20      8.16 o 
  -2  -1   5      694.12      702.20     13.34 o 
  -1  -1   5      311.21      318.67      7.72 o 
   0  -1   5     1229.03     1208.44      7.49 o 
   1  -1   5      368.59      387.94      4.53 o 
   2  -1   5      130.51      137.37      4.72 o 
   3  -1   5        7.12        6.13      2.43 o 
   4  -1   5       45.56       43.12      2.77 o 
   5  -1   5       27.08       26.48      3.46 o 
   6  -1   5        7.15        4.44      5.21 o 
  -6   0   5       47.86       29.41      9.51 o 
  -5   0   5       61.27       57.33      8.77 o 
  -4   0   5      174.39      165.42      4.56 o 
  -3   0   5       70.16       72.12      3.94 o 
  -2   0   5     1354.60     1484.51     34.47 o 
  -1   0   5      474.39      514.68     24.90 o 
   0   0   5      154.16      178.08      3.63 o 
   1   0   5      780.62      811.25     10.03 o 
   2   0   5      189.99      173.66      5.98 o 
   3   0   5       92.25       88.98      2.81 o 
   4   0   5        5.07        5.91      2.45 o 
   5   0   5      297.54      295.80      7.35 o 
   6   0   5       51.70       57.84      6.20 o 
  -6   1   5        6.54        8.65      9.27 o 
  -5   1   5       75.08       68.33      9.14 o 
  -4   1   5       12.24       13.87      3.25 o 
  -3   1   5      352.47      378.56     20.26 o 
  -2   1   5        0.73        3.40      3.25 o 
  -1   1   5        8.99       13.20      2.33 o 
   0   1   5       87.31       97.35      2.94 o 
   1   1   5       45.95       43.86      2.35 o 
   2   1   5       54.93       49.06      2.39 o 
   3   1   5       38.42       42.82      4.06 o 
   4   1   5        0.30        0.33      2.27 o 
   5   1   5       33.31       26.44      4.12 o 
   6   1   5       97.22      111.16      6.96 o 
  -6   2   5       16.33       18.66      9.51 o 
  -5   2   5       60.80       53.87      9.14 o 
  -4   2   5      503.58      468.27     13.47 o 
  -3   2   5       99.01       96.85      7.78 o 
  -2   2   5      401.74      354.37      5.89 o 
  -1   2   5       15.95        7.27      2.69 o 
   0   2   5     3221.17     3332.98     21.82 o 
   1   2   5      492.66      464.73      5.33 o 
   2   2   5       84.91       88.82      3.10 o 
   3   2   5       10.03        9.41      1.91 o 
   4   2   5      251.02      256.71      7.03 o 
   5   2   5       19.66       25.42      4.29 o 
   6   2   5        1.10        4.31      5.84 o 
  -6   3   5       10.03       18.66      9.51 o 
  -5   3   5      146.44      121.83     11.24 o 
  -4   3   5       11.37        8.77      8.16 o 
  -3   3   5       16.12       19.71      2.85 o 
  -2   3   5      225.85      225.32      3.82 o 
  -1   3   5      105.74      103.41      3.13 o 
   0   3   5       15.53       17.93      2.69 o 
   1   3   5       18.20       14.08      1.94 o 
   2   3   5      167.62      177.46      3.93 o 
   3   3   5       29.29       25.10      2.98 o 
   4   3   5      104.33       91.98      5.94 o 
   5   3   5       17.69       24.52      4.69 o 
   6   3   5       38.48       44.88      6.76 o 
  -6   4   5        2.96        9.02      9.76 o 
  -5   4   5        6.89        1.11      8.65 o 
  -4   4   5        3.25        7.54      7.91 o 
  -3   4   5       30.73       31.30      2.32 o 
  -2   4   5        5.38        4.34      2.78 o 
  -1   4   5        0.40        2.39      2.23 o 
   0   4   5       89.82       84.13      3.55 o 
   1   4   5       26.95       22.32      2.44 o 
   2   4   5      574.79      566.85     10.73 o 
   3   4   5       53.92       50.70      5.30 o 
   4   4   5       25.60       17.83      5.34 o 
   5   4   5      128.66      139.22      6.24 o 
  -6   5   5      200.66      173.60     13.72 o 
  -5   5   5       27.67       30.15     10.01 o 
  -4   5   5       43.41       47.88      5.39 o 
  -3   5   5       34.25       22.59      4.94 o 
  -2   5   5      365.83      345.12     10.26 o 
  -1   5   5      188.15      199.23      5.25 o 
   0   5   5      119.93      112.24      3.23 o 
   1   5   5        2.38        4.39      2.64 o 
   2   5   5        1.35        0.98      1.06 o 
   3   5   5      184.36      172.69      7.36 o 
   4   5   5        5.22        2.71      5.39 o 
   5   5   5        0.12        3.61      4.82 o 
  -6   6   5       41.14       51.28     11.49 o 
  -5   6   5        0.02        3.45      5.03 o 
  -4   6   5       23.01       22.34      5.26 o 
  -3   6   5      306.11      287.49      8.60 o 
  -2   6   5       22.90       19.90      5.19 o 
  -1   6   5     1393.87     1353.91     10.23 o 
   0   6   5      395.30      405.30      5.37 o 
   1   6   5      448.79      422.93      6.50 o 
   2   6   5       30.20       35.21      4.18 o 
   3   6   5       97.48       78.50      6.06 o 
   4   6   5        3.27        2.39      5.79 o 
   5   6   5      181.32      194.33      7.61 o 
  -5   7   5        0.32        0.66      5.37 o 
  -4   7   5        6.89        8.29      5.19 o 
  -3   7   5        6.46        5.90      4.36 o 
  -2   7   5        5.96        3.51      4.38 o 
  -1   7   5       35.90       39.10      3.84 o 
   0   7   5      453.96      452.63      5.62 o 
   1   7   5      848.45      809.71      8.41 o 
   2   7   5       61.06       65.52      4.69 o 
   3   7   5       69.12       67.08      5.00 o 
   4   7   5        0.13        7.44      7.85 o 
  -5   8   5        4.94        4.63      5.83 o 
  -4   8   5        3.80        4.14      4.69 o 
  -3   8   5       33.52       29.45      5.10 o 
  -2   8   5       31.49       27.94      3.54 o 
  -1   8   5      152.80      162.31      5.18 o 
   0   8   5      400.07      381.42      6.96 o 
   1   8   5      259.60      260.91      5.21 o 
   2   8   5      105.77      103.34      5.37 o 
   3   8   5        7.31        8.89      4.56 o 
   4   8   5        0.20        2.69      6.35 o 
  -4   9   5       67.61       69.39      5.83 o 
  -3   9   5       12.22        7.70      5.02 o 
  -2   9   5        4.41        4.66      5.04 o 
  -1   9   5      340.94      333.26      6.72 o 
   0   9   5      395.97      376.78      8.99 o 
   1   9   5       70.18       60.71      5.71 o 
   2   9   5        4.95        8.30      5.16 o 
   3   9   5        6.73        6.05      5.45 o 
  -4  10   5        0.69        1.97      6.03 o 
  -3  10   5       45.65       47.56      5.85 o 
  -2  10   5        0.93        6.70      5.25 o 
  -1  10   5       29.73       34.11      4.46 o 
   0  10   5        0.33        1.81      4.17 o 
   1  10   5        0.51        1.37      5.16 o 
   2  10   5        7.24       11.02      5.57 o 
  -3  11   5        7.93       14.42      5.98 o 
  -2  11   5       44.26       46.32      6.16 o 
  -1  11   5        0.56        1.20      6.63 o 
   0  11   5       21.89       32.63      5.72 o 
   1  11   5        0.47        1.92      5.57 o 
  -1 -13   6        6.23        3.71     12.73 o 
   0 -13   6        2.28        0.00     11.99 o 
   1 -13   6        6.83        5.07     11.12 o 
   2 -13   6        0.10        2.47     11.61 o 
   3 -13   6        5.98       25.70     12.85 o 
  -2 -12   6        1.02        5.22      6.32 o 
  -1 -12   6       29.66       22.95      6.21 o 
   0 -12   6       20.77       25.21     12.11 o 
   1 -12   6       88.32       78.71     12.23 o 
   2 -12   6       30.79       22.98     12.48 o 
   3 -12   6        8.78        9.39     11.86 o 
   4 -12   6        5.07        9.27     12.60 o 
  -3 -11   6        8.31        9.42      6.69 o 
  -2 -11   6        0.56        1.57      6.01 o 
  -1 -11   6        5.70        6.45      5.43 o 
   0 -11   6       16.81        7.71      4.99 o 
   1 -11   6       85.67       73.40     11.74 o 
   2 -11   6      163.49      171.38     13.96 o 
   3 -11   6       60.68       41.02     12.60 o 
   4 -11   6       25.60       24.71     12.60 o 
  -4 -10   6       22.49       24.09     10.38 o 
  -3 -10   6        7.18        6.41      6.09 o 
  -2 -10   6       80.37       87.53      6.98 o 
  -1 -10   6       37.22       36.62      6.24 o 
   0 -10   6       52.83       54.66      5.25 o 
   1 -10   6      696.53      639.31     19.40 o 
   2 -10   6       23.29       27.68     10.87 o 
   3 -10   6        0.01       10.50     10.87 o 
   4 -10   6       10.53       19.65     10.87 o 
   5 -10   6       32.30       14.46     11.61 o 
  -4  -9   6       76.96       83.03     10.87 o 
  -3  -9   6       18.02       17.32      6.22 o 
  -2  -9   6       14.46       15.40      5.73 o 
  -1  -9   6       51.46       43.23      5.69 o 
   0  -9   6       24.07       25.06      4.33 o 
   1  -9   6       35.41       35.22     10.13 o 
   2  -9   6      711.66      648.70     19.03 o 
   3  -9   6       87.52       77.35     11.12 o 
   4  -9   6       10.27       11.74     10.75 o 
   5  -9   6       19.79       17.18     11.61 o 
  -5  -8   6       58.83       67.12     15.63 o 
  -4  -8   6       27.09       24.24      6.49 o 
  -3  -8   6        2.98        8.01      5.66 o 
  -2  -8   6       33.13       32.63      5.81 o 
  -1  -8   6      319.30      300.04      8.13 o 
   0  -8   6       56.86       57.96      4.63 o 
   1  -8   6      420.54      388.85     14.58 o 
   2  -8   6      208.93      192.26     12.85 o 
   3  -8   6      181.46      188.93     12.85 o 
   4  -8   6       15.47       12.48      9.51 o 
   5  -8   6       49.73       51.21      6.54 o 
  -5  -7   6       28.33       35.11      7.43 o 
  -4  -7   6       12.44       10.37      6.05 o 
  -3  -7   6      314.32      290.58     15.01 o 
  -2  -7   6      116.87      101.52      6.67 o 
  -1  -7   6      117.56      119.92      5.92 o 
   0  -7   6       31.33       29.80      3.89 o 
   1  -7   6      153.22      138.27     10.50 o 
   2  -7   6       55.77       46.71      9.14 o 
   3  -7   6       42.39       33.50      4.33 o 
   4  -7   6        0.20        0.25      9.02 o 
   5  -7   6       22.52       10.82      5.87 o 
   6  -7   6       40.88       52.17      8.09 o 
  -5  -6   6       34.85       33.67      7.16 o 
  -4  -6   6       95.90      100.91      7.73 o 
  -3  -6   6      101.01      103.62      6.97 o 
  -2  -6   6        4.63        6.46      5.01 o 
  -1  -6   6      131.29      136.28      5.74 o 
   0  -6   6        9.66        9.85      3.37 o 
   1  -6   6      712.82      687.99     15.57 o 
   2  -6   6       56.89       55.97      8.77 o 
   3  -6   6        1.78        2.38      3.57 o 
   4  -6   6        0.07        0.00      5.40 o 
   5  -6   6        2.22        2.98      5.49 o 
   6  -6   6        4.33        7.45      6.93 o 
  -6  -5   6       17.46       31.37      7.20 o 
  -5  -5   6        1.43        6.86      6.46 o 
  -4  -5   6      290.37      279.81      9.56 o 
  -3  -5   6        0.46        3.34      5.24 o 
  -2  -5   6      662.02      598.22     10.16 o 
  -1  -5   6        0.01        1.48      6.80 o 
   0  -5   6      306.44      287.67      5.82 o 
   1  -5   6       34.74       43.01      4.94 o 
   2  -5   6      187.57      190.16      9.51 o 
   3  -5   6       13.47       11.37      2.18 o 
   4  -5   6       80.91       78.72      5.22 o 
   5  -5   6        8.88        5.84      5.44 o 
   6  -5   6        2.10        0.00     11.12 o 
  -6  -4   6       45.95       59.06     10.63 o 
  -5  -4   6       42.60       43.91      6.90 o 
  -4  -4   6        4.42        3.77      5.81 o 
  -3  -4   6      144.97      142.00      6.81 o 
  -2  -4   6       66.90       59.88      9.14 o 
  -1  -4   6      201.71      187.57      9.02 o 
   0  -4   6       51.43       69.63      3.83 o 
   1  -4   6        8.44        7.17      6.30 o 
   2  -4   6       61.07       63.39      7.04 o 
   3  -4   6        8.51        5.61      2.07 o 
   4  -4   6       57.84       68.86      4.02 o 
   5  -4   6       52.42       52.00      6.07 o 
   6  -4   6        0.33        0.00     11.86 o 
  -6  -3   6        1.06        0.00      8.90 o 
  -5  -3   6       74.03       81.06      9.76 o 
  -4  -3   6      272.22      253.06     12.36 o 
  -3  -3   6      382.87      381.56     12.97 o 
  -2  -3   6       20.23       21.87      6.43 o 
  -1  -3   6        8.86       18.66      4.15 o 
   0  -3   6      730.05      723.21     13.10 o 
   1  -3   6       27.72       49.62      4.37 o 
   2  -3   6      489.31      498.37      7.56 o 
   3  -3   6      244.49      258.19      6.91 o 
   4  -3   6       12.54        8.34      2.15 o 
   5  -3   6       77.38       91.68      4.23 o 
   6  -3   6       12.71       10.48      5.35 o 
  -6  -2   6       14.74       30.89      9.51 o 
  -5  -2   6       16.68        9.64      8.16 o 
  -4  -2   6      345.24      326.08     12.97 o 
  -3  -2   6      186.02      189.05     10.26 o 
  -2  -2   6       51.82       60.92      7.04 o 
  -1  -2   6      166.68      143.46      7.66 o 
   0  -2   6      169.01      213.82      4.47 o 
   1  -2   6      127.39      143.43      3.47 o 
   2  -2   6      105.17      118.80      3.61 o 
   3  -2   6      117.32      117.09      4.50 o 
   4  -2   6       81.23       88.68      3.09 o 
   5  -2   6       29.70       25.28      3.57 o 
   6  -2   6        5.34        7.16      4.44 o 
  -6  -1   6        0.72        0.00      8.77 o 
  -5  -1   6       86.47       85.26      9.88 o 
  -4  -1   6      202.67      191.52     11.12 o 
  -3  -1   6       46.82       45.84      7.78 o 
  -2  -1   6       59.87       76.61      7.17 o 
  -1  -1   6       49.75       62.28      6.30 o 
   0  -1   6        0.49        2.73      2.61 o 
   1  -1   6      102.43      120.58      2.74 o 
   2  -1   6      151.86      156.33      3.18 o 
   3  -1   6      151.94      164.32      5.65 o 
   4  -1   6       61.37       51.58      2.95 o 
   5  -1   6       22.63       32.88      4.42 o 
   6  -1   6       57.67       55.14      6.00 o 
  -6   0   6        1.52        3.09      9.14 o 
  -5   0   6      206.44      177.06     11.86 o 
  -4   0   6        0.33        1.98      7.91 o 
  -3   0   6       57.20       52.84     10.26 o 
  -2   0   6       58.03       63.14      7.17 o 
  -1   0   6      209.69      232.05      8.28 o 
   0   0   6        9.20       18.28      2.41 o 
   1   0   6       51.02       49.26      2.05 o 
   2   0   6      356.81      361.24      8.08 o 
   3   0   6      103.37      110.88      4.81 o 
   4   0   6      474.60      440.62      7.58 o 
   5   0   6       11.53       17.35      4.40 o 
   6   0   6        8.10        5.89      5.63 o 
  -6   1   6        0.02        3.46      9.39 o 
  -5   1   6        3.19        2.47      8.65 o 
  -4   1   6        6.57       12.11      7.66 o 
  -3   1   6       17.73       21.50      7.41 o 
  -2   1   6       39.97       34.80      3.97 o 
  -1   1   6     1120.07     1083.60     24.84 o 
   0   1   6     1034.27     1122.82     21.19 o 
   1   1   6     3432.24     3479.53     23.13 o 
   2   1   6      154.73      131.94      5.34 o 
   3   1   6       25.09       29.33      4.29 o 
   4   1   6       93.15      100.21      4.94 o 
   5   1   6      211.73      191.60      7.53 o 
   6   1   6        4.13        3.80      5.83 o 
  -6   2   6        4.51        4.70      9.51 o 
  -5   2   6      184.79      195.23     12.48 o 
  -4   2   6       40.79       29.78      8.53 o 
  -3   2   6       79.67       74.69      3.83 o 
  -2   2   6       57.92       61.64      3.45 o 
  -1   2   6        1.28        0.19      3.75 o 
   0   2   6        8.96       10.25      3.21 o 
   1   2   6        0.34        2.59      1.68 o 
   2   2   6      638.19      623.92      6.04 o 
   3   2   6       42.65       36.97      6.25 o 
   4   2   6        0.14        0.00      4.23 o 
   5   2   6       23.63       22.65      4.51 o 
   6   2   6       55.76       64.25      6.98 o 
  -6   3   6       22.48       21.38      9.39 o 
  -5   3   6      253.61      242.55     13.47 o 
  -4   3   6        0.72        1.73      8.28 o 
  -3   3   6       13.75       14.73      2.37 o 
  -2   3   6      219.52      226.44      6.13 o 
  -1   3   6      591.13      561.70      8.58 o 
   0   3   6      501.25      499.51     10.18 o 
   1   3   6      371.14      365.65      6.98 o 
   2   3   6       41.67       48.99      3.38 o 
   3   3   6      136.57      151.38      5.42 o 
   4   3   6      149.56      125.54      6.47 o 
   5   3   6        8.26        8.04      4.59 o 
  -6   4   6      110.89      120.35     12.11 o 
  -5   4   6        0.00        4.08      9.64 o 
  -4   4   6        9.91        5.31      8.53 o 
  -3   4   6        9.32       10.99      2.83 o 
  -2   4   6        5.93        7.18      2.68 o 
  -1   4   6      390.62      366.49      6.50 o 
   0   4   6      133.22      147.18      5.30 o 
   1   4   6       36.42       42.08      2.92 o 
   2   4   6      208.05      209.60      7.51 o 
   3   4   6      290.11      286.87      7.62 o 
   4   4   6      111.90      101.62      6.46 o 
   5   4   6        0.13        2.03      4.76 o 
  -6   5   6       36.39       28.42     11.61 o 
  -5   5   6        4.26        0.25      9.88 o 
  -4   5   6      127.31      131.59     11.37 o 
  -3   5   6       13.96       16.14      5.09 o 
  -2   5   6       27.90       31.89      3.55 o 
  -1   5   6      198.36      196.22      5.55 o 
   0   5   6       13.87       20.48      3.99 o 
   1   5   6        5.17        1.14      2.75 o 
   2   5   6      145.63      141.43      6.03 o 
   3   5   6      134.20      125.69      6.55 o 
   4   5   6       52.36       52.07      6.15 o 
   5   5   6       63.22       72.16      6.04 o 
  -5   6   6       69.50       64.25     11.61 o 
  -4   6   6        0.31        0.12      5.23 o 
  -3   6   6      139.94      145.59      7.24 o 
  -2   6   6       38.96       32.84      5.67 o 
  -1   6   6        2.79        3.33      2.58 o 
   0   6   6     1175.76     1135.23     10.40 o 
   1   6   6       33.32       28.66      3.17 o 
   2   6   6       48.08       51.16      5.37 o 
   3   6   6       29.97       39.10      6.00 o 
   4   6   6       36.87       37.01      6.13 o 
  -5   7   6       36.59       39.29     10.87 o 
  -4   7   6        3.31        7.50      5.49 o 
  -3   7   6      134.99      133.59      7.60 o 
  -2   7   6       15.10       17.14      4.78 o 
  -1   7   6      138.27      130.84      4.87 o 
   0   7   6      410.74      425.21      8.61 o 
   1   7   6       68.43       72.28      3.77 o 
   2   7   6       65.91       59.29      4.88 o 
   3   7   6        3.71        5.45      5.59 o 
   4   7   6       13.00       12.00      6.48 o 
  -5   8   6        0.26        1.94      6.06 o 
  -4   8   6      190.64      194.66      8.54 o 
  -3   8   6        2.38        0.82      4.92 o 
  -2   8   6       27.93       25.07      5.22 o 
  -1   8   6      177.60      172.52      5.50 o 
   0   8   6      227.98      231.48      9.51 o 
   1   8   6        6.49        7.24      4.18 o 
   2   8   6        7.03        8.30      4.42 o 
   3   8   6       15.84       28.25      6.34 o 
  -4   9   6        8.67        7.96      5.34 o 
  -3   9   6        2.98        4.29      4.64 o 
  -2   9   6       24.98       20.87      5.24 o 
  -1   9   6        3.20        3.88      4.02 o 
   0   9   6        1.39        2.85      4.19 o 
   1   9   6        2.50        2.30      5.11 o 
   2   9   6       78.62       91.66      6.66 o 
  -3  10   6        1.92        1.61      5.31 o 
  -2  10   6       22.54       19.29      5.57 o 
  -1  10   6       86.63      100.83      6.61 o 
   0  10   6       40.69       38.24      5.77 o 
   1  10   6       12.94       16.51      5.61 o 
   2  10   6        1.34        3.88      5.60 o 
  -2  11   6        0.37        2.59      5.67 o 
  -1  11   6      131.28      132.02      9.64 o 
   0  11   6        2.35        2.68      5.37 o 
  -1 -13   7        0.49        2.35     12.36 o 
   0 -13   7       28.45       22.74     12.97 o 
   1 -13   7        2.71        1.36     12.23 o 
   2 -13   7        9.45       13.84     12.73 o 
   3 -13   7        5.44       16.19     13.10 o 
  -2 -12   7       46.87       60.11      7.18 o 
  -1 -12   7       25.39       32.62     12.11 o 
   0 -12   7       14.67       22.98     11.74 o 
   1 -12   7        9.68       10.38     11.24 o 
   2 -12   7       38.43       53.50     13.34 o 
   3 -12   7       17.19       24.59     13.10 o 
  -3 -11   7        5.92       10.59      7.72 o 
  -2 -11   7       17.48       27.50      6.41 o 
  -1 -11   7      133.17      136.47     10.56 o 
   0 -11   7      210.93      200.54     14.95 o 
   1 -11   7       31.96       52.14     11.61 o 
   2 -11   7        4.98        9.88     11.74 o 
   3 -11   7        0.17        0.00     11.24 o 
   4 -11   7       86.29       62.65     13.34 o 
  -4 -10   7       51.34       67.96     11.24 o 
  -3 -10   7        9.41       13.00      6.56 o 
  -2 -10   7       39.30       50.07      6.47 o 
  -1 -10   7      278.17      278.35      8.84 o 
   0 -10   7        0.75        2.13      4.34 o 
   1 -10   7      146.88      160.14     13.34 o 
   2 -10   7      161.59      173.36     13.59 o 
   3 -10   7        1.05        0.00     10.26 o 
   4 -10   7      135.91      142.84     13.96 o 
   5 -10   7       12.85       19.40     11.37 o 
  -4  -9   7        2.80        4.45      7.00 o 
  -3  -9   7       12.96       20.18      6.16 o 
  -2  -9   7      149.67      150.69      7.87 o 
  -1  -9   7       55.61       63.80      5.86 o 
   0  -9   7        4.33        5.20      4.19 o 
   1  -9   7      219.08      223.52     13.72 o 
   2  -9   7      105.96       89.71     11.99 o 
   3  -9   7       20.26       20.76     10.75 o 
   4  -9   7        0.20        3.83     10.26 o 
   5  -9   7        1.34        9.14     10.87 o 
  -5  -8   7        1.24        1.40      7.45 o 
  -4  -8   7        3.07        2.21      6.46 o 
  -3  -8   7       55.40       54.33      6.55 o 
  -2  -8   7      431.37      395.15     10.08 o 
  -1  -8   7       34.99       38.90      7.17 o 
   0  -8   7      208.60      199.06     12.97 o 
   1  -8   7       59.72       60.42     10.13 o 
   2  -8   7       21.42       33.61      9.76 o 
   3  -8   7       18.11       19.89     10.26 o 
   4  -8   7        3.23        9.39      9.76 o 
   5  -8   7        4.52        7.30      6.50 o 
  -5  -7   7       12.56       11.80      7.25 o 
  -4  -7   7       36.60       48.62      6.98 o 
  -3  -7   7       60.68       48.94      6.47 o 
  -2  -7   7        6.67        7.10      5.23 o 
  -1  -7   7       15.30       19.46      7.29 o 
   0  -7   7        0.34        0.00      8.77 o 
   1  -7   7       85.87       77.35      9.76 o 
   2  -7   7        2.02        5.81      9.51 o 
   3  -7   7      141.08      140.49     11.86 o 
   4  -7   7       32.58       27.18      9.39 o 
   5  -7   7        6.95        6.40      6.05 o 
  -5  -6   7        8.40       11.37      7.15 o 
  -4  -6   7       91.40       95.48      7.60 o 
  -3  -6   7      215.13      178.98      8.20 o 
  -2  -6   7       28.79       22.67      5.28 o 
  -1  -6   7        0.43        5.44      7.78 o 
   0  -6   7     1135.45     1122.03     11.11 o 
   1  -6   7      278.81      268.69      5.81 o 
   2  -6   7       18.99       24.34      8.40 o 
   3  -6   7      192.86      194.61     11.74 o 
   4  -6   7        9.01       12.09      5.72 o 
   5  -6   7       18.07       15.82      6.02 o 
   6  -6   7       20.24       21.75     11.61 o 
  -5  -5   7       25.05       26.07      9.64 o 
  -4  -5   7       41.20       40.40      9.51 o 
  -3  -5   7        0.54        7.17      8.03 o 
  -2  -5   7       29.22       23.95      5.50 o 
  -1  -5   7      276.29      293.58     11.86 o 
   0  -5   7      440.42      467.40      7.48 o 
   1  -5   7       66.84       74.35      3.52 o 
   2  -5   7       75.33       76.11      8.28 o 
   3  -5   7       25.68       18.64      3.01 o 
   4  -5   7        1.83        7.53      5.37 o 
   5  -5   7       63.23       56.99      6.42 o 
   6  -5   7       67.73       74.76     13.59 o 
  -6  -4   7        3.04        3.95      9.27 o 
  -5  -4   7        2.88        1.36      8.77 o 
  -4  -4   7        0.11        1.24      8.65 o 
  -3  -4   7       68.93       55.97      8.90 o 
  -2  -4   7      148.26      140.74      9.64 o 
  -1  -4   7      500.76      518.59     19.09 o 
   0  -4   7      399.36      433.59     12.97 o 
   1  -4   7      347.17      357.22     11.12 o 
   2  -4   7       15.44       17.30      6.67 o 
   3  -4   7       23.17       27.18      2.78 o 
   4  -4   7       69.58       70.27      4.12 o 
   5  -4   7      167.00      179.49     19.65 o 
   6  -4   7       14.35       18.13      7.56 o 
  -6  -3   7       12.66        9.27      9.64 o 
  -5  -3   7        6.17        2.22      9.14 o 
  -4  -3   7        5.86        9.76      8.40 o 
  -3  -3   7      330.00      337.45     13.10 o 
  -2  -3   7       45.52       59.68      7.91 o 
  -1  -3   7      301.93      306.61     17.61 o 
   0  -3   7     3405.69     3465.27     19.23 o 
   1  -3   7        2.39        2.70      3.38 o 
   2  -3   7       80.08       87.68      6.92 o 
   3  -3   7       37.76       38.62      5.14 o 
   4  -3   7       98.77       94.39      3.34 o 
   5  -3   7       61.53       67.00      5.62 o 
   6  -3   7        0.07        2.73      7.14 o 
  -6  -2   7        3.55        3.71      9.14 o 
  -5  -2   7       72.90       74.88     10.38 o 
  -4  -2   7       17.83       29.65      8.53 o 
  -3  -2   7       68.27       62.89      8.28 o 
  -2  -2   7      498.17      446.06     12.97 o 
  -1  -2   7        0.12        0.25      5.31 o 
   0  -2   7       26.87       32.51      8.34 o 
   1  -2   7      236.02      260.14      4.38 o 
   2  -2   7      976.72      988.62      8.85 o 
   3  -2   7      178.02      164.08      5.81 o 
   4  -2   7       13.85       13.43      2.69 o 
   5  -2   7       20.76       25.39      4.73 o 
   6  -2   7       30.79       34.47      6.25 o 
  -6  -1   7        0.03        1.61      9.76 o 
  -5  -1   7       21.84       23.48      9.14 o 
  -4  -1   7       64.26       68.82      9.88 o 
  -3  -1   7      236.17      229.33     11.37 o 
  -2  -1   7       31.89       26.44      7.17 o 
  -1  -1   7       93.74      107.50      7.04 o 
   0  -1   7       18.21       18.11      2.92 o 
   1  -1   7       28.94       32.50      2.37 o 
   2  -1   7       29.95       31.65      2.30 o 
   3  -1   7      103.88       90.24      3.88 o 
   4  -1   7      460.02      462.47      8.00 o 
   5  -1   7       46.63       40.37      4.64 o 
   6  -1   7        0.35        4.53      4.77 o 
  -6   0   7        9.95        5.44      9.14 o 
  -5   0   7       29.02       30.64      9.76 o 
  -4   0   7      146.26      132.95     10.75 o 
  -3   0   7       21.56       23.48      7.91 o 
  -2   0   7      556.73      546.89     13.47 o 
  -1   0   7        8.66       18.04      5.44 o 
   0   0   7      213.07      222.91      5.82 o 
   1   0   7      434.88      493.43      7.03 o 
   2   0   7       61.59       68.39      5.84 o 
   3   0   7        4.29        6.01      4.21 o 
   4   0   7      126.57      121.11      5.50 o 
   5   0   7      246.59      248.65      6.97 o 
   6   0   7        4.74        4.22      5.86 o 
  -6   1   7        0.42        2.10      9.88 o 
  -5   1   7        4.24        0.25      9.14 o 
  -4   1   7        6.72       10.50      8.28 o 
  -3   1   7      253.80      255.28     11.61 o 
  -2   1   7      187.16      195.20      6.02 o 
  -1   1   7      828.11      846.57     10.17 o 
   0   1   7        7.80        3.50      2.79 o 
   1   1   7       23.56       23.17      2.14 o 
   2   1   7       27.66       30.95      2.82 o 
   3   1   7       74.15       74.49      5.19 o 
   4   1   7        7.50       12.09      4.30 o 
   5   1   7       26.41       22.68      4.98 o 
  -6   2   7        6.24       12.48     10.38 o 
  -5   2   7       20.59       33.36      9.64 o 
  -4   2   7       45.30       38.30      9.39 o 
  -3   2   7       22.05       19.98      3.91 o 
  -2   2   7       12.90       12.66      4.28 o 
  -1   2   7       37.41       37.29      4.48 o 
   0   2   7       80.43       91.33      6.30 o 
   1   2   7        4.07        7.10      1.99 o 
   2   2   7       57.39       82.87      5.23 o 
   3   2   7        5.31        1.57      4.69 o 
   4   2   7        9.31        9.77      4.48 o 
   5   2   7        0.08        0.00      5.50 o 
  -6   3   7       34.41       36.57     10.63 o 
  -5   3   7      144.05      162.73     12.60 o 
  -4   3   7      132.87      151.36     11.74 o 
  -3   3   7       85.93       68.50      4.50 o 
  -2   3   7       49.32       53.30      4.94 o 
  -1   3   7        2.29        1.24      4.35 o 
   0   3   7        0.36        0.00      3.60 o 
   1   3   7        8.65        9.30      2.34 o 
   2   3   7        5.60        5.27      3.11 o 
   3   3   7       52.59       59.01      4.85 o 
   4   3   7       16.60       18.00      5.31 o 
   5   3   7        0.08        3.58     10.01 o 
  -6   4   7        7.31       13.84     10.75 o 
  -5   4   7        0.19        0.00      9.76 o 
  -4   4   7      164.40      125.54     11.37 o 
  -3   4   7       34.01       27.18      8.53 o 
  -2   4   7       89.10       92.25      5.60 o 
  -1   4   7        0.13        1.11      4.43 o 
   0   4   7        8.82       10.48      3.97 o 
   1   4   7      104.95      100.53      3.78 o 
   2   4   7       20.71       18.46      4.47 o 
   3   4   7        6.70        0.93      5.09 o 
   4   4   7      129.85      118.18      6.88 o 
   5   4   7       23.71       27.51      6.46 o 
  -5   5   7      107.65      139.38     13.10 o 
  -4   5   7       34.48       37.19     10.63 o 
  -3   5   7       22.94       23.85      9.02 o 
  -2   5   7      157.20      166.62      7.21 o 
  -1   5   7       27.23       28.52      4.33 o 
   0   5   7      106.43      117.53      5.49 o 
   1   5   7        1.28        2.89      3.02 o 
   2   5   7       30.61       32.74      5.28 o 
   3   5   7        4.71        6.24      5.28 o 
   4   5   7       28.03       30.40      6.16 o 
  -5   6   7       15.56        9.51     10.38 o 
  -4   6   7        3.12        3.95      9.51 o 
  -3   6   7        0.90        0.33      5.19 o 
  -2   6   7        6.13        7.87      5.46 o 
  -1   6   7       21.07       24.00      3.23 o 
   0   6   7      399.14      359.27      5.41 o 
   1   6   7       51.70       55.32      5.01 o 
   2   6   7       10.41        8.98      5.20 o 
   3   6   7        9.29        5.32      5.56 o 
   4   6   7      130.43      131.54      7.73 o 
  -5   7   7       29.17       18.29     11.37 o 
  -4   7   7        7.88        4.89      5.99 o 
  -3   7   7        1.21        4.91      5.85 o 
  -2   7   7       98.95      114.85      7.46 o 
  -1   7   7       28.20       36.67      4.25 o 
   0   7   7       12.80       20.41      4.04 o 
   1   7   7       44.99       48.07      4.49 o 
   2   7   7        5.63        5.14      5.30 o 
   3   7   7       38.01       29.98      6.23 o 
  -4   8   7        0.26        1.67      5.30 o 
  -3   8   7       14.75       23.97      5.29 o 
  -2   8   7        7.83       10.33      5.21 o 
  -1   8   7       19.91       18.58      4.04 o 
   0   8   7       15.48        6.66      4.04 o 
   1   8   7      185.39      186.10     10.48 o 
   2   8   7        3.88        7.12      5.60 o 
   3   8   7        0.60        5.13      6.19 o 
  -4   9   7        3.12        3.20      5.61 o 
  -3   9   7       47.19       50.06      6.02 o 
  -2   9   7       21.88       25.27      5.58 o 
  -1   9   7      162.16      163.51      5.88 o 
   0   9   7        5.72        8.31      5.11 o 
   1   9   7        6.89        8.89      5.42 o 
   2   9   7        0.02        1.79      6.46 o 
  -3  10   7        6.20        3.73      6.68 o 
  -2  10   7        1.62        2.48      5.54 o 
  -1  10   7       16.40       23.61      7.91 o 
   0  10   7        5.32       12.78      5.64 o 
   1  10   7        6.91        8.14      5.79 o 
  -1 -13   8       21.14       28.05     12.60 o 
   0 -13   8       34.10       32.62     12.73 o 
   1 -13   8       35.27       30.77     13.47 o 
   2 -13   8       93.16       95.27     14.70 o 
  -2 -12   8       17.85       14.76      6.94 o 
  -1 -12   8      102.13      110.71     13.72 o 
   0 -12   8       75.56       71.17     13.34 o 
   1 -12   8        9.89       17.42     11.99 o 
   2 -12   8        2.56        7.29     11.86 o 
   3 -12   8        1.20        0.00     12.36 o 
  -3 -11   8        2.72        5.84      6.85 o 
  -2 -11   8        8.62       12.57      6.28 o 
  -1 -11   8      115.84      120.57      7.38 o 
   0 -11   8      270.19      263.43     16.56 o 
   1 -11   8      126.34      144.94     14.58 o 
   2 -11   8       14.28       40.65     11.37 o 
   3 -11   8       32.88       49.55     12.36 o 
   4 -11   8        9.81        9.39     11.86 o 
  -3 -10   8       11.68       19.94      6.52 o 
  -2 -10   8        0.57        1.79      5.81 o 
  -1 -10   8        8.64       11.46      5.52 o 
   0 -10   8       12.74       16.68     10.75 o 
   1 -10   8       73.15       70.31     12.23 o 
   2 -10   8        9.28        3.09     10.63 o 
   3 -10   8       18.16       27.80     11.37 o 
   4 -10   8       77.22       86.86     12.60 o 
  -4  -9   8        9.68        7.93      6.77 o 
  -3  -9   8        0.02        0.00      6.23 o 
  -2  -9   8      268.63      259.51      9.29 o 
  -1  -9   8       20.01       16.06     10.13 o 
   0  -9   8        0.01        0.37     10.38 o 
   1  -9   8       58.65       42.51     11.24 o 
   2  -9   8       13.25       24.96     10.63 o 
   3  -9   8        8.34       22.12     10.87 o 
   4  -9   8        1.18        7.41     10.75 o 
   5  -9   8       45.74       54.00     12.36 o 
  -4  -8   8       22.85       32.52      7.23 o 
  -3  -8   8       65.45       62.63      6.50 o 
  -2  -8   8      222.90      200.56      8.37 o 
  -1  -8   8      126.43      136.17     11.49 o 
   0  -8   8       10.52        4.70      9.76 o 
   1  -8   8       27.18       14.21     10.13 o 
   2  -8   8       13.34       12.85      9.39 o 
   3  -8   8      470.23      450.75     17.05 o 
   4  -8   8        7.64       20.51     10.13 o 
   5  -8   8      120.08      126.18      8.46 o 
  -5  -7   8        0.35        5.31     11.12 o 
  -4  -7   8       35.16       32.08      6.84 o 
  -3  -7   8       15.06       18.29      9.27 o 
  -2  -7   8      199.83      183.61     12.23 o 
  -1  -7   8        0.08        2.72      8.90 o 
   0  -7   8       62.14       67.62      4.55 o 
   1  -7   8      354.87      354.38     14.09 o 
   2  -7   8        0.15        3.83      9.39 o 
   3  -7   8        0.11        5.31      8.65 o 
   4  -7   8      164.27      163.35     11.86 o 
   5  -7   8        0.88        2.73      6.26 o 
  -5  -6   8       21.57       27.06     11.00 o 
  -4  -6   8        0.39        0.00      9.64 o 
  -3  -6   8      117.64      113.18     11.24 o 
  -2  -6   8      343.57      327.14     19.09 o 
  -1  -6   8       88.80       89.21      9.88 o 
   0  -6   8       42.96       34.92      4.88 o 
   1  -6   8       27.09       19.19      2.80 o 
   2  -6   8       13.39       11.86      8.40 o 
   3  -6   8       21.59       26.32      8.77 o 
   4  -6   8       21.15       26.04      6.11 o 
   5  -6   8       37.93       34.37      6.62 o 
  -5  -5   8        3.86        1.48      9.27 o 
  -4  -5   8      100.28      114.79     11.86 o 
  -3  -5   8     1179.39     1067.95     22.24 o 
  -2  -5   8      831.85      796.09     32.62 o 
  -1  -5   8       16.79       16.08      5.24 o 
   0  -5   8       49.38       54.66      4.21 o 
   1  -5   8       15.18       18.17      3.17 o 
   2  -5   8        2.29        4.94      7.78 o 
   3  -5   8      253.16      197.20     16.68 o 
   4  -5   8       78.80       75.03      7.17 o 
   5  -5   8      111.00      120.61      7.56 o 
  -5  -4   8        3.83        6.67      9.02 o 
  -4  -4   8        0.15        3.34      9.02 o 
  -3  -4   8      189.78      215.99     12.23 o 
  -2  -4   8      149.70      141.23     10.01 o 
  -1  -4   8      246.88      250.09      9.21 o 
   0  -4   8       88.90       77.45      5.17 o 
   1  -4   8       12.07       14.09      4.27 o 
   2  -4   8      323.65      311.69      6.40 o 
   3  -4   8        2.70        3.57      1.88 o 
   4  -4   8      295.98      305.88      8.02 o 
   5  -4   8       20.37       23.23      9.27 o 
   6  -4   8        7.91        5.19      7.53 o 
  -6  -3   8        7.58       12.73     10.13 o 
  -5  -3   8       43.10       46.46      9.88 o 
  -4  -3   8      366.19      326.45     14.46 o 
  -3  -3   8      460.11      447.17     15.20 o 
  -2  -3   8       75.54       94.15      9.02 o 
  -1  -3   8      198.61      219.45      9.76 o 
   0  -3   8       60.14       58.45      4.61 o 
   1  -3   8       81.55       88.27      5.44 o 
   2  -3   8      233.02      248.60      5.25 o 
   3  -3   8      335.90      316.69      8.03 o 
   4  -3   8        6.16        4.88      2.82 o 
   5  -3   8       12.96       17.05      9.64 o 
   6  -3   8        2.89        2.70      8.04 o 
  -6  -2   8        1.75        6.30      9.76 o 
  -5  -2   8       17.49        7.54      9.51 o 
  -4  -2   8        0.08        0.00      8.53 o 
  -3  -2   8      348.40      357.09     13.59 o 
  -2  -2   8        2.66        1.48      7.04 o 
  -1  -2   8       61.47       61.90      6.92 o 
   0  -2   8      131.26      111.95     16.37 o 
   1  -2   8       27.40       26.31      3.38 o 
   2  -2   8      103.87      106.45      2.88 o 
   3  -2   8      136.54      135.30     11.12 o 
   4  -2   8       10.87        8.17      3.38 o 
   5  -2   8      173.00      163.14      6.54 o 
   6  -2   8        2.72        0.00      6.01 o 
  -6  -1   8       11.96       14.83     10.38 o 
  -5  -1   8       24.94       26.94      9.88 o 
  -4  -1   8       22.78       21.13      8.77 o 
  -3  -1   8        0.46        0.00      8.16 o 
  -2  -1   8      304.68      302.60     11.61 o 
  -1  -1   8      152.37      155.94      8.40 o 
   0  -1   8       26.38       31.63      5.56 o 
   1  -1   8       24.22       21.28      3.05 o 
   2  -1   8       17.35       14.18      1.93 o 
   3  -1   8      509.01      433.95     15.03 o 
   4  -1   8       70.36       71.16      5.03 o 
   5  -1   8        0.05        3.79      4.45 o 
  -6   0   8        0.45        0.00     10.26 o 
  -5   0   8        3.26        6.18      9.64 o 
  -4   0   8      218.12      237.86     12.73 o 
  -3   0   8       25.29       21.50      7.91 o 
  -2   0   8      435.02      398.86     12.60 o 
  -1   0   8      320.05      321.39     10.63 o 
   0   0   8        0.07        3.21      4.03 o 
   1   0   8      309.01      300.31      7.67 o 
   2   0   8      321.51      321.95      6.57 o 
   3   0   8      467.70      501.69     11.27 o 
   4   0   8      209.87      204.59      8.41 o 
   5   0   8      136.91      133.44      6.15 o 
  -6   1   8        3.73        8.90     10.01 o 
  -5   1   8        3.13        3.71      9.64 o 
  -4   1   8        0.20        0.00      8.90 o 
  -3   1   8      157.25      155.08      6.01 o 
  -2   1   8       53.77       64.76      5.28 o 
  -1   1   8        2.48        4.83      4.67 o 
   0   1   8      156.25      146.28      5.85 o 
   1   1   8      194.14      177.53      5.61 o 
   2   1   8       98.84      104.99      6.79 o 
   3   1   8        0.55        1.12      4.55 o 
   4   1   8       48.61       49.25      5.26 o 
   5   1   8       19.95       31.89      5.23 o 
  -6   2   8       13.08       21.99     10.87 o 
  -5   2   8      100.21       92.18     11.99 o 
  -4   2   8        2.76        9.51      8.65 o 
  -3   2   8       27.93       19.77      4.36 o 
  -2   2   8       15.46       12.95      4.60 o 
  -1   2   8      140.82      122.96      5.90 o 
   0   2   8       83.66       87.61      5.61 o 
   1   2   8       36.45       39.09      2.94 o 
   2   2   8       56.92       73.49      7.11 o 
   3   2   8        2.01        0.36      4.65 o 
   4   2   8        0.14        2.59      4.57 o 
   5   2   8       21.62       22.06      8.00 o 
  -6   3   8        9.61       12.11     10.50 o 
  -5   3   8       12.73       12.11     10.50 o 
  -4   3   8        1.67        2.59      8.77 o 
  -3   3   8       20.54       19.62      4.42 o 
  -2   3   8      157.60      132.18      6.18 o 
  -1   3   8       11.54       13.14      4.98 o 
   0   3   8      144.54      135.46      6.28 o 
   1   3   8      235.42      241.45      9.82 o 
   2   3   8      602.20      596.16      9.87 o 
   3   3   8        0.04        1.27      4.40 o 
   4   3   8       41.15       32.62      5.93 o 
   5   3   8        0.39        0.00      8.31 o 
  -5   4   8        6.91        6.80     10.38 o 
  -4   4   8       23.43       22.49      9.64 o 
  -3   4   8      189.39      183.72      6.42 o 
  -2   4   8       79.70       86.93      5.99 o 
  -1   4   8        5.11        5.75      5.20 o 
   0   4   8        4.09        3.92      4.26 o 
   1   4   8      132.61      118.52      6.44 o 
   2   4   8       11.13        5.61      5.00 o 
   3   4   8       85.73       93.24      6.35 o 
   4   4   8       42.50       53.54      6.43 o 
  -5   5   8        9.98        4.20     10.26 o 
  -4   5   8       81.36       83.90     11.74 o 
  -3   5   8        0.76        0.62      8.77 o 
  -1   5   8      145.41      151.32      8.28 o 
   0   5   8       65.56       60.47      5.08 o 
   1   5   8       27.78       38.68      5.34 o 
   2   5   8       94.79      110.02      6.23 o 
   3   5   8       21.01       17.86      5.77 o 
   4   5   8       29.17       35.32      6.65 o 
  -5   6   8       62.41       71.67     12.36 o 
  -4   6   8       75.26       89.09     12.60 o 
  -3   6   8       22.88       20.51     10.01 o 
  -2   6   8      177.26      178.67     11.99 o 
  -1   6   8      280.35      279.74     13.22 o 
   0   6   8      184.51      191.74      5.05 o 
   1   6   8        0.11        0.00      4.78 o 
   2   6   8        0.14        1.61      5.28 o 
   3   6   8        2.63        3.35      5.78 o 
  -4   7   8       13.54       16.06     10.87 o 
  -3   7   8      126.48      113.43     12.85 o 
  -2   7   8       10.52       12.19      6.35 o 
  -1   7   8      299.89      304.62     11.54 o 
   0   7   8       85.38      103.22      7.70 o 
   1   7   8        0.00        1.30      5.05 o 
   2   7   8        2.27        0.00      5.56 o 
   3   7   8        5.90        8.20      6.23 o 
  -4   8   8        0.91        0.15      7.20 o 
  -3   8   8       24.85       19.42      5.59 o 
  -2   8   8        0.74        3.30      5.31 o 
  -1   8   8       59.55       61.69      4.90 o 
   0   8   8       47.46       45.20      5.82 o 
   1   8   8       10.27       12.64      6.93 o 
   2   8   8        2.19        2.00      7.48 o 
  -3   9   8       10.10       17.70      5.73 o 
  -2   9   8        6.09        7.70      5.47 o 
  -1   9   8        0.80        3.01      5.01 o 
   0   9   8       42.13       46.19      6.08 o 
   1   9   8        0.57        4.33      7.16 o 
  -1  10   8       12.78       12.06      7.28 o 
   0 -13   9        0.26        0.00     13.47 o 
   1 -13   9        0.00        0.00     12.97 o 
  -2 -12   9       15.27       16.56     12.11 o 
  -1 -12   9        0.91        5.31     11.00 o 
   0 -12   9        5.58       13.22     12.97 o 
   1 -12   9      132.86      149.14     14.83 o 
   2 -12   9        0.12       10.01     11.74 o 
   3 -12   9        0.05        0.00     12.23 o 
  -3 -11   9        1.07        3.64      6.95 o 
  -2 -11   9      138.33      126.65     13.16 o 
  -1 -11   9      162.78      158.28     13.96 o 
   1 -11   9        7.18       11.12     11.37 o 
   2 -11   9        4.03        5.81     11.61 o 
   3 -11   9       12.10       15.82     12.36 o 
   4 -11   9       74.34       59.19     13.72 o 
  -3 -10   9        6.24        4.95      6.71 o 
  -2 -10   9        0.07        0.00     10.38 o 
  -1 -10   9      164.16      149.14     12.97 o 
   0 -10   9        3.06        6.43     11.00 o 
   1 -10   9       98.11       95.88     12.23 o 
   2 -10   9       11.95        7.78     11.12 o 
   3 -10   9       28.22       39.17     11.61 o 
   4 -10   9       15.17        7.41     11.74 o 
  -4  -9   9        4.27        2.47     11.24 o 
  -3  -9   9       58.45       52.88      7.98 o 
  -2  -9   9      299.70      287.90     15.57 o 
  -1  -9   9        0.90        4.57     10.13 o 
   0  -9   9       71.89       80.93     11.86 o 
   1  -9   9       70.67       75.37     12.11 o 
   2  -9   9       64.42       83.40     11.37 o 
   3  -9   9      111.42      117.51     12.73 o 
   4  -9   9       51.70       44.73     11.12 o 
  -4  -8   9       13.03       30.27     10.87 o 
  -3  -8   9       17.89       21.87     10.01 o 
  -2  -8   9      591.63      547.26     18.53 o 
  -1  -8   9       99.40       94.40     10.87 o 
   0  -8   9       99.40       88.72     11.61 o 
   1  -8   9       19.55       20.63     10.50 o 
   2  -8   9        0.66        6.80      9.88 o 
   3  -8   9        3.00        8.65     10.38 o 
   4  -8   9      210.78      220.06     13.84 o 
   5  -8   9        0.38        1.13      6.80 o 
  -5  -7   9       28.89       23.72     12.11 o 
  -4  -7   9       19.24       17.92     10.26 o 
  -3  -7   9      172.88      164.34     13.10 o 
  -2  -7   9        4.29        7.13      6.24 o 
  -1  -7   9       61.08       62.28     10.75 o 
   0  -7   9       10.15       16.43      8.77 o 
   1  -7   9       77.11       75.62     11.12 o 
   2  -7   9       62.67       68.33      9.88 o 
   3  -7   9       16.87       12.48      9.39 o 
   4  -7   9       54.03       47.79      7.21 o 
   5  -7   9       21.09       18.49      7.03 o 
  -5  -6   9        2.49        6.80     10.75 o 
  -4  -6   9       33.49       43.25     10.50 o 
  -3  -6   9      403.81      384.15     15.82 o 
  -2  -6   9       85.85       81.84      7.12 o 
  -1  -6   9        1.10        1.35      6.11 o 
   0  -6   9      201.33      198.19     11.61 o 
   1  -6   9      206.86      203.03      5.62 o 
   2  -6   9        0.01        1.36      8.28 o 
   3  -6   9      165.59      162.36     11.12 o 
   4  -6   9       10.51        9.23      6.40 o 
   5  -6   9        0.00        1.85      9.76 o 
  -5  -5   9       31.59       16.43     10.13 o 
  -4  -5   9        0.73       10.87      9.14 o 
  -3  -5   9        1.10        5.68      9.27 o 
  -2  -5   9      109.46      118.99     10.50 o 
  -1  -5   9       83.18       78.54      6.42 o 
   0  -5   9      120.54      118.01      6.63 o 
   1  -5   9      372.34      377.73     13.47 o 
   2  -5   9      111.19      124.80     10.01 o 
   3  -5   9        2.25        3.51      3.60 o 
   4  -5   9       26.50       28.33      6.22 o 
   5  -5   9       12.80       11.24      9.76 o 
  -5  -4   9        0.74        0.12      9.64 o 
  -4  -4   9       40.47       34.97      9.51 o 
  -3  -4   9       19.77       11.74      8.77 o 
  -2  -4   9      285.67      286.42     12.73 o 
  -1  -4   9      113.46      112.37     13.78 o 
   0  -4   9      902.56      873.44     20.94 o 
   1  -4   9       18.74       13.24      4.42 o 
   2  -4   9      120.87      143.66      5.87 o 
   3  -4   9      370.84      391.08     21.50 o 
   4  -4   9       46.56       41.91      6.73 o 
   5  -4   9       19.98       23.23     10.38 o 
  -5  -3   9        0.20        5.44      9.51 o 
  -4  -3   9       75.41       77.10     10.63 o 
  -3  -3   9      282.45      278.26     13.22 o 
  -2  -3   9       47.50       46.34      8.40 o 
  -1  -3   9      120.52      119.48      8.65 o 
   0  -3   9        8.08        8.03      4.41 o 
   1  -3   9      471.00      490.26      8.23 o 
   2  -3   9       23.81       27.15      3.32 o 
   3  -3   9       66.71       64.25      8.83 o 
   4  -3   9        0.41        1.85      9.02 o 
   5  -3   9       91.82       99.10     11.74 o 
  -5  -2   9       17.09       26.94      9.76 o 
  -4  -2   9        8.84        5.93      9.27 o 
  -3  -2   9      595.54      617.32     17.18 o 
  -2  -2   9       28.98       23.11      7.66 o 
  -1  -2   9      262.75      273.69     10.63 o 
   0  -2   9        0.03        2.35      5.19 o 
   1  -2   9      232.97      205.62     14.39 o 
   2  -2   9     1049.54     1009.57      9.92 o 
   3  -2   9      756.77      786.81     22.74 o 
   4  -2   9       21.36       19.50      5.29 o 
   5  -2   9       33.15       39.66     10.63 o 
  -5  -1   9       27.36       23.48      9.88 o 
  -4  -1   9       71.66       76.24     10.26 o 
  -3  -1   9       15.87       22.98      9.02 o 
  -2  -1   9      103.16      105.15      9.64 o 
  -1  -1   9        7.22       12.36      6.67 o 
   0  -1   9       14.56       14.12      4.62 o 
   1  -1   9      190.49      168.67      4.67 o 
   2  -1   9      163.22      150.65      5.53 o 
   3  -1   9        0.09        4.45      9.76 o 
   4  -1   9      363.16      322.86      7.71 o 
   5  -1   9       11.48       11.64      5.06 o 
  -5   0   9        4.59        6.67     10.26 o 
  -4   0   9       77.54       97.61     10.75 o 
  -2   0   9      336.83      324.23     12.36 o 
  -1   0   9      216.92      201.44      7.16 o 
   0   0   9      147.16      144.80      8.77 o 
   1   0   9      142.95      140.96      4.45 o 
   2   0   9       97.43       83.22      4.21 o 
   3   0   9        7.00       11.22      6.20 o 
   4   0   9       33.88       21.77      5.09 o 
   5   0   9        3.81        4.02      4.87 o 
  -5   1   9       39.43       39.17     10.50 o 
  -4   1   9      180.56      190.29     12.97 o 
  -3   1   9      318.44      295.10      7.79 o 
  -2   1   9       12.10        3.72      4.77 o 
  -1   1   9      166.95      174.00      7.29 o 
   0   1   9       68.64       77.48      5.58 o 
   1   1   9      118.12      116.08      4.14 o 
   2   1   9      634.43      593.66     17.24 o 
   3   1   9        2.65        2.90      4.82 o 
   4   1   9        7.76        6.48      5.16 o 
   5   1   9        2.56        0.00      7.20 o 
  -5   2   9       48.67       44.24     10.75 o 
  -4   2   9        8.33       11.00      9.51 o 
  -3   2   9       59.96       51.92      5.32 o 
  -2   2   9       89.05       83.71      5.87 o 
  -1   2   9      279.94      282.71      8.08 o 
   0   2   9       50.92       43.52      5.31 o 
   1   2   9        1.96        2.37      4.68 o 
   2   2   9      203.81      209.69      8.85 o 
   3   2   9        2.45        7.22      5.07 o 
   4   2   9        0.29        2.05      5.27 o 
   5   2   9        0.07        3.04      8.04 o 
  -5   3   9        1.28       16.93     10.26 o 
  -4   3   9      229.95      204.62     13.84 o 
  -3   3   9      361.56      349.14      8.27 o 
  -2   3   9       51.37       59.75      5.85 o 
  -1   3   9        0.27        2.84      4.98 o 
   0   3   9       40.41       29.31      5.81 o 
   1   3   9      300.84      270.21      6.76 o 
   2   3   9       28.36       31.11      5.40 o 
   3   3   9      246.05      246.17      8.08 o 
   4   3   9       44.02       50.04      5.55 o 
  -5   4   9       13.02       19.52     10.87 o 
  -4   4   9       49.67       47.45     10.87 o 
  -3   4   9       62.38       68.21     10.26 o 
  -2   4   9        0.81        0.00      5.17 o 
  -1   4   9       44.42       50.85      6.12 o 
   0   4   9       54.09       54.56      7.35 o 
   1   4   9        1.83        6.38      6.14 o 
   2   4   9        0.54        1.87      5.17 o 
   3   4   9       47.92       35.67      5.44 o 
   4   4   9        0.41        3.42      6.02 o 
  -5   5   9        5.65        0.00     11.00 o 
  -4   5   9      148.30      171.01     13.84 o 
  -3   5   9       30.02       40.78     10.38 o 
  -2   5   9        0.44        0.71      5.34 o 
  -1   5   9      311.69      269.72      8.82 o 
   0   5   9      150.77      152.31      6.20 o 
   1   5   9       92.46       93.64      6.32 o 
   2   5   9       48.65       54.33      5.88 o 
   3   5   9       85.95       81.20      6.84 o 
  -4   6   9        0.09        8.28     11.00 o 
  -3   6   9       18.52       25.08     10.63 o 
  -2   6   9       33.03       38.80      9.76 o 
  -1   6   9      327.18      338.07     14.95 o 
   0   6   9        6.23       16.08      6.29 o 
   1   6   9       42.87       36.94      5.47 o 
   2   6   9        3.62       10.14      5.59 o 
   3   6   9        4.17        2.82      6.19 o 
  -4   7   9        4.34        1.61     11.12 o 
  -3   7   9       16.43       29.53     11.24 o 
  -2   7   9        8.15       13.84     10.01 o 
  -1   7   9       19.40       29.07      7.25 o 
   0   7   9       12.18       14.50      6.62 o 
   1   7   9        1.42        5.05      6.84 o 
   2   7   9       97.03      102.59      8.90 o 
  -3   8   9        7.96        9.30      7.59 o 
  -2   8   9        0.03        0.61      7.25 o 
  -1   8   9       18.39       27.80     11.37 o 
   0   8   9        0.19        1.44      6.89 o 
   1   8   9        2.10        4.04      7.14 o 
  -2   9   9      100.67      100.37      8.87 o 
  -1   9   9        0.95        8.90     10.87 o 
   0   9   9       14.14       15.18      7.33 o 
  -1 -12  10       16.95       25.95     11.74 o 
   0 -12  10       12.16       11.00     12.73 o 
   1 -12  10       17.10       19.52     12.23 o 
   2 -12  10       95.29      102.06     15.07 o 
  -2 -11  10        1.00        0.74     10.87 o 
  -1 -11  10       45.44       42.13     11.99 o 
   0 -11  10        1.16        2.97     11.74 o 
   1 -11  10        4.26        0.00     11.37 o 
   2 -11  10        3.26        5.56     11.86 o 
   3 -11  10        1.20        3.71     12.36 o 
  -3 -10  10        4.90        8.86      7.97 o 
  -2 -10  10       13.30        9.88     10.63 o 
  -1 -10  10      219.49      213.39     14.95 o 
   0 -10  10       43.80       52.64     11.86 o 
   1 -10  10       36.33       39.66     12.48 o 
   2 -10  10        0.01        0.00     11.49 o 
   3 -10  10        0.52       11.37     11.61 o 
   4 -10  10        2.68        1.85     12.11 o 
  -3  -9  10        8.35        3.71     10.50 o 
  -1  -9  10       15.41       22.74     10.13 o 
   0  -9  10       22.92       36.45     11.00 o 
   1  -9  10        0.00        0.00     11.12 o 
   2  -9  10       65.78       62.77     11.74 o 
   3  -9  10        4.97        9.02     10.26 o 
   4  -9  10        4.57        0.62     10.75 o 
  -4  -8  10       16.50       25.21     11.74 o 
  -3  -8  10        2.39        6.80     10.26 o 
  -2  -8  10       75.97       69.99      7.82 o 
  -1  -8  10       14.23       23.11      9.39 o 
   0  -8  10        0.55        2.97      9.64 o 
   1  -8  10       11.66       10.63      9.88 o 
   2  -8  10       39.10       50.17     11.00 o 
   3  -8  10      300.47      284.81     14.95 o 
   4  -8  10        2.23        8.77     10.75 o 
  -4  -7  10        0.23        6.67     10.87 o 
  -3  -7  10       35.32       37.69     10.75 o 
  -2  -7  10      192.63      186.07     11.61 o 
  -1  -7  10        6.81        2.63      6.46 o 
   0  -7  10        3.53        4.57      8.90 o 
   1  -7  10        9.26        5.56      9.51 o 
   2  -7  10       12.97       11.99      9.39 o 
   3  -7  10        0.63        9.14      9.39 o 
   4  -7  10       19.54       21.01      7.08 o 
   5  -7  10       48.56       41.52     11.86 o 
  -5  -6  10        3.29        5.44     11.00 o 
  -4  -6  10        9.59       11.61     10.50 o 
  -3  -6  10      188.86      192.63     13.47 o 
  -2  -6  10       15.99       19.89      8.77 o 
  -1  -6  10      232.74      223.20     10.19 o 
   0  -6  10        7.44        4.92      5.46 o 
   1  -6  10       61.34       75.50      9.14 o 
   2  -6  10      124.00      124.30     11.00 o 
   3  -6  10      180.42      204.12     12.11 o 
   4  -6  10        3.78        9.46      6.37 o 
   5  -6  10       38.03       33.36     10.75 o 
  -5  -5  10        2.62        0.62     10.13 o 
  -4  -5  10       39.22       51.28     11.12 o 
  -3  -5  10      324.09      312.98     14.95 o 
  -2  -5  10      294.92      292.35     14.09 o 
  -1  -5  10        7.74        7.77      5.81 o 
   0  -5  10       18.86       15.24      5.25 o 
   1  -5  10       64.12       77.08      5.72 o 
   2  -5  10      151.21      141.11      6.08 o 
   3  -5  10       64.37       71.58      6.96 o 
   4  -5  10       12.11       11.69      5.97 o 
  -5  -4  10        1.02        1.85     10.38 o 
  -4  -4  10       67.28       55.97     11.00 o 
  -3  -4  10       83.56       88.35     10.26 o 
  -2  -4  10      108.16      124.43     10.75 o 
  -1  -4  10        4.28        0.99      7.54 o 
   0  -4  10       18.72       22.64      5.22 o 
   1  -4  10       12.96       17.48      4.71 o 
   2  -4  10       17.10       22.99      5.31 o 
   3  -4  10       40.92       39.67      6.06 o 
   4  -4  10       12.33       16.56      9.88 o 
   5  -4  10       43.49       42.26     11.00 o 
  -5  -3  10        0.01        4.20     10.38 o 
  -4  -3  10      113.25      105.77     11.61 o 
  -3  -3  10       64.94       76.61      9.76 o 
  -2  -3  10       19.69       18.78      8.40 o 
  -1  -3  10       14.29       22.86      7.41 o 
   0  -3  10       64.00       71.64      5.58 o 
   1  -3  10       17.80       16.33      4.39 o 
   2  -3  10      889.59      910.47     12.70 o 
   3  -3  10        0.60        4.93      5.01 o 
   4  -3  10      144.86      147.16     12.48 o 
   5  -3  10       15.07       19.77     11.00 o 
  -5  -2  10       22.24       27.93     10.50 o 
  -4  -2  10      117.16      109.60     12.23 o 
  -3  -2  10       39.48       41.76      9.27 o 
  -2  -2  10      441.52      418.13     14.58 o 
  -1  -2  10       11.14        9.88      7.29 o 
   0  -2  10      206.49      217.47      9.51 o 
   1  -2  10      448.52      444.39      8.75 o 
   2  -2  10      112.79      100.74      3.98 o 
   3  -2  10       66.23       73.03     10.87 o 
   4  -2  10      192.94      196.83     13.96 o 
   5  -2  10        6.50        6.67     10.63 o 
  -5  -1  10        5.66        0.37      9.64 o 
  -4  -1  10       14.35       10.38      9.88 o 
  -3  -1  10       25.52       24.47      8.65 o 
  -2  -1  10      445.41      431.48     14.33 o 
  -1  -1  10      351.64      324.47     11.74 o 
   0  -1  10       22.70       24.07      5.30 o 
   1  -1  10      111.96      127.42      6.73 o 
   2  -1  10       66.06       74.81      4.42 o 
   3  -1  10      162.69      167.80     12.73 o 
   4  -1  10       50.78       45.19      6.61 o 
   5  -1  10        2.42        2.47     11.12 o 
  -5   0  10       42.49       27.06     10.75 o 
  -4   0  10       20.30        9.14      9.64 o 
  -3   0  10      129.18      128.01     11.24 o 
  -2   0  10        1.04        1.38      5.29 o 
  -1   0  10      200.13      204.15      7.46 o 
   0   0  10      347.17      343.22      8.55 o 
   1   0  10        0.20        1.61      5.44 o 
   2   0  10        0.15        3.09      3.95 o 
   3   0  10       41.32       50.78     10.50 o 
   4   0  10       46.90       48.16      5.63 o 
   5   0  10        0.06        3.09      8.51 o 
  -5   1  10       10.01        6.92     10.26 o 
  -4   1  10       16.53       14.95      9.51 o 
  -3   1  10        4.74        5.40      5.36 o 
  -2   1  10       82.00       84.20      6.31 o 
  -1   1  10      124.10      131.88      8.90 o 
   0   1  10       41.84       44.72      5.70 o 
   1   1  10       82.75       72.74      5.59 o 
   2   1  10       20.46       19.28      9.88 o 
   3   1  10       65.89       61.34      5.83 o 
   4   1  10        2.42        4.77      5.38 o 
  -5   2  10        0.05        1.73     10.26 o 
  -4   2  10        3.46        8.28      9.76 o 
  -3   2  10      236.77      244.54      8.65 o 
  -2   2  10      142.68      134.69      6.88 o 
  -1   2  10       34.77       38.60      5.82 o 
   0   2  10      121.44      115.97      6.56 o 
   1   2  10        2.62        3.35      4.86 o 
   2   2  10      329.32      303.62     10.26 o 
   3   2  10      197.28      198.62      7.69 o 
   4   2  10        1.71        0.00      5.15 o 
  -5   3  10        0.15        0.00     10.75 o 
  -4   3  10       29.59       34.72     10.50 o 
  -3   3  10      164.56      149.88     12.11 o 
  -2   3  10       15.04       14.13      5.45 o 
  -1   3  10        0.42        1.07      5.28 o 
   0   3  10       43.25       50.83      5.98 o 
   1   3  10      204.90      191.86      7.68 o 
   2   3  10       57.91       48.45      7.15 o 
   3   3  10       84.38       75.41      6.50 o 
   4   3  10        0.24        3.60      5.39 o 
  -5   4  10        0.04        4.82     10.63 o 
  -4   4  10       41.49       46.95     11.00 o 
  -3   4  10        2.52        8.16      9.64 o 
  -2   4  10       45.49       34.13      5.82 o 
  -1   4  10      191.53      203.83      8.90 o 
   0   4  10       49.54       54.37      6.38 o 
   1   4  10       68.02       58.52      7.10 o 
   2   4  10       49.71       47.19      6.01 o 
   3   4  10       13.28       14.38      5.28 o 
  -4   5  10        2.38        9.27     10.63 o 
  -3   5  10       14.27       11.24     10.13 o 
  -2   5  10       92.42      102.64      7.12 o 
  -1   5  10       18.69       17.32      5.94 o 
   0   5  10      120.33      140.03      9.08 o 
   1   5  10       89.99       85.15      6.57 o 
   2   5  10        1.40        0.00      5.58 o 
   3   5  10        0.03        0.29      6.04 o 
  -4   6  10       26.89       19.65     11.24 o 
  -3   6  10        7.99       18.78     10.26 o 
  -2   6  10       45.91       47.69     10.63 o 
  -1   6  10        1.33        9.14      9.64 o 
   0   6  10        6.10        8.16     10.13 o 
   1   6  10       35.87       39.46      9.08 o 
   2   6  10      166.13      150.43      9.38 o 
  -3   7  10       27.39       25.95     11.99 o 
  -2   7  10       32.31       41.52     11.12 o 
  -1   7  10        6.99       11.72      7.64 o 
   0   7  10       62.06       57.17      7.66 o 
   1   7  10        2.60        7.52      7.54 o 
  -2   8  10       36.21       36.47      8.21 o 
  -1   8  10        2.36        6.43     10.75 o 
   0   8  10       40.75       52.69      7.84 o 
  -2 -11  11        0.28        4.94     11.61 o 
  -1 -11  11        0.35        0.00     11.49 o 
   0 -11  11      164.26      178.18     15.07 o 
   1 -11  11        1.91        0.12     12.73 o 
   2 -11  11       38.94       30.40     12.23 o 
  -2 -10  11        7.17        0.00     10.87 o 
  -1 -10  11        0.00        3.58     11.12 o 
   0 -10  11        4.60        1.73     10.63 o 
   1 -10  11       19.26        6.55     11.74 o 
   2 -10  11        1.17        0.00     12.11 o 
   3 -10  11        6.31       10.13     11.37 o 
  -3  -9  11        6.94        4.94     10.63 o 
  -2  -9  11       10.84       15.08      7.30 o 
  -1  -9  11       36.80       38.30     10.63 o 
   0  -9  11      106.07      109.35     11.74 o 
   1  -9  11       62.29       67.84     12.48 o 
   2  -9  11        3.15        2.47     11.00 o 
   3  -9  11       83.29       95.88     12.73 o 
   4  -9  11       20.87       10.75     11.24 o 
  -3  -8  11        1.81        7.41     10.63 o 
  -2  -8  11        3.73        0.00      6.90 o 
  -1  -8  11       28.29       34.71      6.85 o 
   0  -8  11        2.26       11.74      9.14 o 
   1  -8  11        0.43        3.09      9.76 o 
   2  -8  11       15.64        3.83     10.01 o 
   3  -8  11       16.82       18.41     10.26 o 
   4  -8  11        0.30        0.00      7.34 o 
  -4  -7  11        2.48        1.24     10.75 o 
  -3  -7  11        2.19        2.22     10.26 o 
  -2  -7  11        8.20        5.67      6.63 o 
  -1  -7  11        3.25        1.44      6.14 o 
   0  -7  11       80.00       69.15      7.00 o 
   1  -7  11       70.25       56.96      6.38 o 
   2  -7  11       64.28       48.81     10.87 o 
   3  -7  11       96.80       99.59     11.37 o 
   4  -7  11        0.00        3.76      7.21 o 
  -4  -6  11        5.02        4.70     10.26 o 
  -3  -6  11       58.10       55.36     10.75 o 
  -2  -6  11       12.41       10.75      9.39 o 
  -1  -6  11       58.71       50.56      6.77 o 
   0  -6  11       50.23       67.15      8.22 o 
   1  -6  11       20.15       28.55      6.30 o 
   2  -6  11       17.48       17.55      5.17 o 
   3  -6  11        6.94        5.07      8.90 o 
   4  -6  11       26.50       31.01     10.87 o 
  -4  -5  11        0.92        5.19      9.76 o 
  -3  -5  11        1.42        3.21      9.27 o 
  -2  -5  11        5.55        0.00      8.53 o 
  -1  -5  11      307.52      303.95     15.51 o 
   0  -5  11       87.44       77.24      6.41 o 
   1  -5  11       75.15       84.99      6.10 o 
   2  -5  11        4.10        5.56      5.56 o 
   3  -5  11       21.83       14.58      6.26 o 
   4  -5  11       43.52       40.65     11.12 o 
  -5  -4  11        4.53        5.93     11.37 o 
  -4  -4  11       16.26        6.80      9.64 o 
  -3  -4  11        1.62        8.53      9.51 o 
  -2  -4  11       38.79       44.85      9.14 o 
  -1  -4  11       93.45       90.08      9.76 o 
   0  -4  11      131.96      133.69      6.84 o 
   1  -4  11       21.26       22.11      4.89 o 
   2  -4  11       17.87       18.15      3.86 o 
   3  -4  11       48.34       46.42      6.19 o 
   4  -4  11        8.35       10.13     10.50 o 
  -5  -3  11        0.24        5.31     10.75 o 
  -4  -3  11        0.51        3.46      9.64 o 
  -3  -3  11        0.26        2.97      9.14 o 
  -2  -3  11       45.34       38.30      9.14 o 
  -1  -3  11       54.46       54.61      8.28 o 
   0  -3  11      111.65      106.76      8.40 o 
   1  -3  11       54.29       45.36      4.86 o 
   2  -3  11      852.30      824.78     15.78 o 
   3  -3  11       71.72       61.04     11.12 o 
   4  -3  11        2.19        2.10     10.63 o 
  -5  -2  11       31.65       29.78     11.61 o 
  -4  -2  11        2.58        6.92      9.88 o 
  -3  -2  11       41.98       47.32     10.13 o 
  -2  -2  11        0.71        0.00      8.65 o 
  -1  -2  11        2.54        3.95      7.29 o 
   0  -2  11        4.79        5.07      6.30 o 
   1  -2  11      134.09      147.43      6.60 o 
   2  -2  11       18.69       11.49     10.13 o 
   3  -2  11       49.81       56.47     11.00 o 
   4  -2  11       39.26       43.12     11.49 o 
  -5  -1  11        1.30        0.99     10.75 o 
  -4  -1  11       11.18        9.64      9.88 o 
  -3  -1  11        0.86       10.26      8.90 o 
  -2  -1  11      218.32      205.48     12.11 o 
  -1  -1  11        2.49        6.69      5.34 o 
   0  -1  11       19.82       22.07      5.52 o 
   1  -1  11      404.07      380.12      8.73 o 
   2  -1  11      129.25      141.48     12.48 o 
   3  -1  11        7.42       12.85     10.26 o 
   4  -1  11        1.45        1.85     10.50 o 
  -5   0  11        0.65        2.72     10.50 o 
  -4   0  11       23.69       16.19     10.26 o 
  -3   0  11       43.05       52.55      6.41 o 
  -2   0  11       23.19       17.91      5.76 o 
  -1   0  11        0.33        4.36      5.51 o 
   0   0  11       62.88       82.62      6.35 o 
   1   0  11      489.68      482.67      9.51 o 
   2   0  11        0.42        0.37      9.64 o 
   3   0  11       26.22       32.37     10.87 o 
   4   0  11        6.27        8.43      6.43 o 
  -5   1  11        3.24        1.61     11.24 o 
  -4   1  11       20.22       13.47     10.26 o 
  -3   1  11       77.25       71.76      8.22 o 
  -2   1  11        4.10        2.58      5.45 o 
  -1   1  11      125.99      125.71      7.24 o 
   0   1  11       36.77       42.60      5.84 o 
   1   1  11       27.59       41.49      5.61 o 
   2   1  11       55.23       50.66     10.87 o 
   3   1  11        0.00        0.00     10.26 o 
   4   1  11        0.30        4.56      5.53 o 
  -4   2  11       26.73       43.62     10.87 o 
  -3   2  11        1.94        2.47      9.51 o 
  -2   2  11        7.22        5.79      5.59 o 
  -1   2  11        3.10        0.25      7.29 o 
   0   2  11      156.50      149.25      7.44 o 
   1   2  11       41.17       43.49      5.83 o 
   2   2  11       89.27       95.76     11.86 o 
   3   2  11        0.62        1.72      5.61 o 
   4   2  11        7.17        8.54      5.37 o 
  -4   3  11       11.16        6.18     10.26 o 
  -3   3  11      177.48      194.73     13.22 o 
  -2   3  11       15.90       21.08      5.99 o 
  -1   3  11       25.34       28.29      6.37 o 
   0   3  11       13.03       19.36      5.88 o 
   1   3  11        0.13        5.80      6.18 o 
   2   3  11        4.17        6.18      6.96 o 
   3   3  11       12.14       10.69      6.11 o 
  -4   4  11        2.93        8.53     10.63 o 
  -3   4  11        9.03        3.09      9.88 o 
  -2   4  11       35.25       38.77      9.33 o 
  -1   4  11        6.59        6.60      5.90 o 
   0   4  11       20.75       20.47      6.37 o 
   1   4  11       14.08       12.97     10.01 o 
   2   4  11        4.65        1.31      5.82 o 
   3   4  11       23.05       17.39      5.53 o 
  -3   5  11       16.72       21.50     11.12 o 
  -2   5  11       81.52       88.20      7.85 o 
  -1   5  11        0.59        4.87      6.42 o 
   0   5  11        6.12        6.20      6.22 o 
   1   5  11       79.86       80.79      8.83 o 
   2   5  11        0.53        3.82      5.22 o 
  -3   6  11       44.43       49.42     11.86 o 
  -2   6  11       41.30       40.28     11.12 o 
  -1   6  11       53.06       62.03     11.12 o 
   1   6  11       16.66       17.39      7.44 o 
  -2   7  11        1.55        0.00     11.37 o 
  -1   7  11        0.00        1.65      7.48 o 
   0   7  11        9.71       11.00     11.37 o 
  -1 -11  12        1.39       12.73     11.74 o 
   0 -11  12        6.30        9.14     11.74 o 
   1 -11  12        9.06       16.31     11.61 o 
   2 -11  12        0.19        0.00     12.60 o 
  -2 -10  12       35.61       37.32      8.29 o 
  -1 -10  12        3.38        4.45     11.12 o 
   0 -10  12        6.31        8.65     10.87 o 
   1 -10  12      133.67      132.58     13.34 o 
   2 -10  12       82.48       82.42     13.96 o 
  -2  -9  12        7.42        6.83      7.60 o 
  -1  -9  12       21.46       20.45      7.16 o 
   0  -9  12      150.75      173.48     14.33 o 
   1  -9  12       55.85       52.51     11.74 o 
   2  -9  12       55.66       52.27     11.61 o 
   3  -9  12        2.83        2.84     11.37 o 
  -3  -8  12       18.57       24.59     11.74 o 
  -2  -8  12       67.51       69.91      8.21 o 
  -1  -8  12        0.84        4.45      9.76 o 
   0  -8  12       56.58       63.47      7.70 o 
   1  -8  12      121.55      137.75      8.09 o 
   2  -8  12       18.85       16.67      6.29 o 
   3  -8  12       21.54        9.88     10.50 o 
  -3  -7  12       87.95       93.04     12.73 o 
  -2  -7  12       50.24       48.68     10.50 o 
  -1  -7  12       19.13       14.86      6.59 o 
   0  -7  12       20.14       22.48      6.39 o 
   1  -7  12        0.61        4.31      5.52 o 
   2  -7  12       41.52       40.26      5.99 o 
   3  -7  12        6.21        0.62      9.88 o 
   4  -7  12       16.80       13.47     11.49 o 
  -4  -6  12        0.15        4.82     10.63 o 
  -3  -6  12        8.31       10.13     10.13 o 
  -2  -6  12        3.49        4.20      9.14 o 
  -1  -6  12       91.07       84.91      7.43 o 
   0  -6  12      238.67      248.01     17.61 o 
   1  -6  12       66.42       79.19      6.52 o 
   2  -6  12        0.20        0.00      4.86 o 
   3  -6  12       33.70       27.38      7.06 o 
   4  -6  12       17.24       13.96     11.37 o 
  -4  -5  12       29.36       34.47     11.49 o 
  -3  -5  12      108.08      110.84     11.74 o 
  -2  -5  12       45.34       49.92     10.50 o 
  -1  -5  12      133.83      139.63     11.24 o 
   0  -5  12       28.20       32.44      5.84 o 
   1  -5  12       57.74       62.12      5.93 o 
   2  -5  12        1.42        7.29      7.78 o 
   3  -5  12        1.64        2.82      6.01 o 
   4  -5  12       20.57       17.18     11.74 o 
  -4  -4  12        3.48        4.32     10.13 o 
  -3  -4  12        3.73        6.18      9.64 o 
  -2  -4  12      140.04      153.59     12.36 o 
  -1  -4  12       47.16       49.05      9.27 o 
   0  -4  12       75.82       70.68      8.40 o 
   1  -4  12      281.49      275.47      7.86 o 
   2  -4  12      121.27      104.09      7.32 o 
   3  -4  12       55.24       54.24     11.74 o 
   4  -4  12        9.23       17.05     11.37 o 
  -4  -3  12       12.87        8.40     10.38 o 
  -3  -3  12       18.34       15.82      9.51 o 
  -2  -3  12      199.31      188.80     12.36 o 
  -1  -3  12      141.20      153.71     11.00 o 
   0  -3  12      105.05       93.04      8.40 o 
   1  -3  12       82.60       77.51      6.16 o 
   2  -3  12       53.35       60.60      6.06 o 
   3  -3  12       22.58       13.59     11.12 o 
   4  -3  12        0.39        0.00     11.12 o 
  -4  -2  12        5.46        0.86      9.76 o 
  -3  -2  12      107.09      111.33     11.61 o 
  -2  -2  12        0.60        0.00      8.90 o 
  -1  -2  12      141.08      138.27     10.13 o 
   0  -2  12        4.03        5.51      5.30 o 
   1  -2  12      230.21      226.28      7.77 o 
   2  -2  12       32.51       35.71     10.75 o 
   3  -2  12       98.15      118.00     12.97 o 
   4  -2  12        3.12        6.43     11.49 o 
  -4  -1  12       44.13       48.44     11.24 o 
  -3  -1  12        1.97        0.49      8.90 o 
  -2  -1  12       66.22       69.82      6.68 o 
  -1  -1  12       74.07       81.14      9.70 o 
   0  -1  12       47.13       50.00      5.93 o 
   1  -1  12       34.37       31.72      5.44 o 
   2  -1  12       15.93       26.20     10.50 o 
   3  -1  12       80.71       79.70     12.73 o 
   4  -1  12       53.28       51.28     12.97 o 
  -4   0  12       13.89       14.33     10.38 o 
  -3   0  12       14.44       23.78      6.41 o 
  -2   0  12      116.15      136.11      7.46 o 
  -1   0  12       39.08       34.26      6.35 o 
   0   0  12        5.10        3.13      5.43 o 
   1   0  12       18.53       15.50      5.15 o 
   2   0  12        0.64        2.84     10.13 o 
   3   0  12       14.38       13.22     11.00 o 
   4   0  12        1.92        2.10     12.11 o 
  -4   1  12        0.94        6.18     10.50 o 
  -3   1  12        1.37        8.03      9.88 o 
  -2   1  12       21.03       23.16      6.16 o 
  -1   1  12        0.17        1.48      7.66 o 
   0   1  12       19.69       18.73      5.61 o 
   1   1  12       65.44       62.16      6.14 o 
   2   1  12       81.51       97.86     12.11 o 
   3   1  12       17.13       17.92     11.86 o 
  -4   2  12        2.43        3.09     11.00 o 
  -3   2  12       55.60       56.47     10.75 o 
  -2   2  12        7.43        9.45      5.98 o 
  -1   2  12        0.00        0.00      5.87 o 
   0   2  12      135.89      110.79      7.33 o 
   1   2  12        2.93        4.72      5.55 o 
   2   2  12       43.47       37.69     11.61 o 
   3   2  12        0.74        1.91      7.21 o 
  -4   3  12       55.51       56.84     11.86 o 
  -3   3  12       39.76       38.43     10.75 o 
  -2   3  12        5.29        5.18      6.19 o 
  -1   3  12       70.91       78.10      9.02 o 
   0   3  12        0.21        3.71      5.88 o 
   1   3  12       64.35       55.11     11.37 o 
   2   3  12       28.04       23.11     11.74 o 
  -3   4  12       27.07       20.39     11.00 o 
  -2   4  12        1.39        2.72      6.27 o 
  -1   4  12       12.43       19.14      6.89 o 
   0   4  12       40.01       31.86      6.86 o 
   1   4  12        2.86        6.30     10.63 o 
   2   4  12       30.86       28.22      8.16 o 
  -3   5  12        0.71        3.09     10.75 o 
  -2   5  12       23.94       32.25     10.87 o 
  -1   5  12       11.33       18.44      7.12 o 
   0   5  12        1.15        2.10      6.71 o 
   1   5  12       14.08       20.50      8.02 o 
  -1   6  12        9.07        7.78     10.38 o 
  -1 -10  13        1.77        4.09      7.90 o 
   0 -10  13       21.10       24.75      7.76 o 
   1 -10  13        3.22       11.37     11.74 o 
  -2  -9  13        0.05        0.00     10.75 o 
  -1  -9  13       40.44       42.36      7.90 o 
   0  -9  13       39.93       31.32      7.58 o 
   1  -9  13       97.08      112.66      8.51 o 
   2  -9  13        3.76       15.57     10.87 o 
  -2  -8  13        3.58        7.41     10.63 o 
  -1  -8  13       26.20       30.96      7.37 o 
   0  -8  13      134.07      101.11      8.33 o 
   1  -8  13       11.62        8.83      6.56 o 
   2  -8  13       26.65       35.96     10.87 o 
   3  -8  13       10.87        0.00     10.63 o 
  -3  -7  13       35.24       50.91     12.23 o 
  -2  -7  13       23.55       20.14     10.75 o 
  -1  -7  13        3.33        3.14      6.95 o 
   0  -7  13       57.05       58.32      7.10 o 
   1  -7  13       54.78       45.73      6.71 o 
   2  -7  13        8.02        9.14      9.39 o 
   3  -7  13       14.43       19.40      9.39 o 
  -3  -6  13        0.67        6.43     10.38 o 
  -2  -6  13        5.43        9.51     10.01 o 
  -1  -6  13      243.45      232.79     13.59 o 
   0  -6  13       17.48       16.01      6.16 o 
   1  -6  13        0.77        0.74      7.29 o 
   2  -6  13        1.59        0.99      8.53 o 
   3  -6  13        5.93       15.82     11.37 o 
  -3  -5  13       27.05       34.47     10.50 o 
  -2  -5  13      105.79      115.41     11.61 o 
  -1  -5  13        8.97       10.01      9.02 o 
   0  -5  13      213.13      200.66     11.61 o 
   1  -5  13       26.82       37.13      6.05 o 
   2  -5  13       49.18       60.54      9.33 o 
   3  -5  13        7.63       12.73     11.61 o 
  -4  -4  13        5.11        1.98     11.12 o 
  -3  -4  13       51.05       52.02     11.12 o 
  -2  -4  13        2.48        0.00      9.39 o 
  -1  -4  13       17.87       21.75      8.90 o 
   0  -4  13        2.70        1.36      7.29 o 
   1  -4  13       28.66       24.47      7.04 o 
   2  -4  13      189.63      200.11      8.59 o 
   3  -4  13       25.99       32.87     11.99 o 
  -4  -3  13        0.60        0.62     11.00 o 
  -3  -3  13        5.10        6.43      9.88 o 
  -2  -3  13      113.06      123.56     11.74 o 
  -1  -3  13      113.69      115.90     10.26 o 
   0  -3  13        4.87        2.22      7.17 o 
   1  -3  13      130.78      140.94      9.82 o 
   2  -3  13       25.99       14.83     11.24 o 
   3  -3  13        0.97        4.08     11.49 o 
  -4  -2  13       46.45       80.19     12.11 o 
  -3  -2  13       11.61       13.96     10.13 o 
  -2  -2  13        8.85       15.07      9.14 o 
  -1  -2  13        0.29        0.83      6.12 o 
   0  -2  13        3.42        2.70      5.72 o 
   1  -2  13        0.31        1.10      5.40 o 
   2  -2  13      186.95      201.41     15.07 o 
   3  -2  13       62.16       61.90     12.48 o 
  -4  -1  13       21.90       30.64     11.37 o 
  -3  -1  13        3.33       10.88      6.84 o 
  -2  -1  13       19.16       27.72      7.10 o 
  -1  -1  13       65.36       67.68      7.14 o 
   0  -1  13       11.15       10.17      5.90 o 
   1  -1  13       23.81       30.76      5.78 o 
   2  -1  13       13.85        5.81     11.00 o 
   3  -1  13       48.73       69.07     13.22 o 
  -4   0  13        7.87       15.69     11.12 o 
  -3   0  13        3.14        4.70     10.38 o 
  -2   0  13        3.27        5.82      6.51 o 
  -1   0  13        1.52        1.24      6.05 o 
   0   0  13       12.61        7.70      5.84 o 
   1   0  13       11.75        4.82     10.38 o 
   2   0  13        0.50       12.97     11.00 o 
   3   0  13        3.63        4.82     11.49 o 
  -3   1  13       89.78      115.41     13.10 o 
  -2   1  13       85.21       92.43      7.78 o 
  -1   1  13       42.35       36.86      6.73 o 
   0   1  13        4.91        6.21      6.03 o 
   1   1  13       41.00       42.51     11.37 o 
   2   1  13       86.54       99.71     13.34 o 
   3   1  13       43.19       57.70     13.22 o 
  -3   2  13       47.51       51.15     12.11 o 
  -2   2  13       26.94       31.54      7.12 o 
  -1   2  13       41.16       49.19      7.12 o 
   0   2  13        2.46        4.08      6.14 o 
   1   2  13       70.33       52.14     11.49 o 
   2   2  13        0.36        2.97     11.24 o 
  -3   3  13        3.43       11.86     11.49 o 
  -2   3  13        8.15        5.41      6.58 o 
  -1   3  13       12.55       14.65      7.66 o 
   0   3  13       60.58       59.98     10.63 o 
   1   3  13       10.65       18.41     11.12 o 
   2   3  13        0.00        0.00     11.86 o 
  -2   4  13       12.28       13.96     10.26 o 
  -1   4  13        0.90        1.50      6.72 o 
   0   4  13       16.49       18.55      6.92 o 
   1   4  13       16.56       10.50     11.24 o 
  -1  -9  14        1.50        2.48      7.72 o 
   0  -9  14       35.56       39.76      7.90 o 
   1  -9  14        0.00        0.80      7.10 o 
  -1  -8  14       20.66       22.43      7.64 o 
   0  -8  14        8.51        5.97      6.96 o 
   1  -8  14        2.62        2.76      6.53 o 
   2  -8  14       16.28       24.09     10.38 o 
  -2  -7  14        0.08        0.00     10.38 o 
  -1  -7  14        8.87       11.12     10.38 o 
   0  -7  14      137.22      138.58      8.91 o 
   1  -7  14        7.80        4.26      6.20 o 
   2  -7  14        0.13        0.74      9.14 o 
  -2  -6  14        5.84        3.95      9.76 o 
  -1  -6  14        0.01        5.56      9.51 o 
   0  -6  14      158.94      179.66     12.36 o 
   1  -6  14        0.82        2.50      5.75 o 
   2  -6  14        0.00        0.00      8.53 o 
  -3  -5  14        7.36       18.66     10.50 o 
  -2  -5  14        4.82        3.58      9.88 o 
  -1  -5  14       38.17       28.30      9.88 o 
   0  -5  14      158.01      147.90     11.12 o 
   1  -5  14        0.25        0.49      7.04 o 
   2  -5  14       19.56       16.43     11.74 o 
   3  -5  14        3.92        8.90     12.11 o 
  -3  -4  14        0.23        2.84     10.01 o 
  -2  -4  14        6.69        7.54      9.27 o 
  -1  -4  14       57.37       47.08      9.76 o 
   0  -4  14       20.77       22.74      8.77 o 
   1  -4  14        1.67        3.21     11.12 o 
   2  -4  14       37.95       34.97     12.23 o 
   3  -4  14        8.62       14.33     12.23 o 
  -3  -3  14        5.45        4.70     10.38 o 
  -2  -3  14        0.03        5.93      9.51 o 
  -1  -3  14        1.30        7.17      9.27 o 
   0  -3  14        0.30        2.53      6.13 o 
   1  -3  14        1.56        3.58     10.75 o 
   2  -3  14       23.76       39.66     12.48 o 
   3  -3  14        0.92        8.53     12.11 o 
  -3  -2  14        4.29       17.30     10.13 o 
  -2  -2  14      259.14      283.33     10.43 o 
  -1  -2  14      196.31      214.69      9.47 o 
   0  -2  14        4.35        9.33      6.19 o 
   1  -2  14        5.65       14.95     11.49 o 
   2  -2  14       40.53       45.47     12.11 o 
  -3  -1  14        0.46        0.00     10.87 o 
  -2  -1  14        9.23       10.75      6.86 o 
  -1  -1  14       52.13       64.15      7.58 o 
   0  -1  14        1.92        7.49      6.28 o 
   1  -1  14       72.09       51.28     12.11 o 
   2  -1  14        0.91        7.78     11.37 o 
  -3   0  14       61.78       76.36     13.22 o 
  -2   0  14       53.08       53.92      7.86 o 
  -1   0  14        1.16        0.00      9.14 o 
   0   0  14        1.23        1.83      6.21 o 
   1   0  14        4.93       17.18     11.12 o 
   2   0  14        5.67        7.54     11.61 o 
  -2   1  14       26.64       25.85      7.29 o 
  -1   1  14        0.01        0.00      6.74 o 
   0   1  14       46.67       46.81      6.98 o 
   1   1  14       40.06       36.57     11.86 o 
  -2   2  14       35.79       50.57      7.77 o 
  -1   2  14       18.08       15.22      7.17 o 
   0   2  14        8.69       17.50      6.86 o 
   1   2  14        1.53        3.21     11.12 o 
  -1   3  14        7.33        7.86      7.20 o 
   0   3  14        1.14        0.00     11.61 o 
   0  -7  15       12.85       18.66      9.64 o 
   1  -7  15        3.14        0.00      9.51 o 
  -1  -6  15        1.71        1.36      9.88 o 
   0  -6  15        1.48        0.00      8.40 o 
   1  -6  15        5.71        3.09      9.39 o 
  -2  -5  15       13.55       11.12     10.63 o 
  -1  -5  15       13.76       12.60     10.01 o 
   0  -5  15       14.52       10.87      8.90 o 
   1  -5  15       48.90       47.82     12.97 o 
  -2  -4  15       18.76       18.66     10.26 o 
  -1  -4  15        6.54        8.03      9.76 o 
   0  -4  15        2.76        2.59      8.53 o 
   1  -4  15        5.45        1.98     11.49 o 
   2  -4  15        2.80       11.37     12.36 o 
  -2  -3  15       60.54       70.06     11.49 o 
  -1  -3  15        1.60        2.87      6.92 o 
   0  -3  15       21.92       17.14      6.79 o 
   1  -3  15      114.43      146.67     14.70 o 
  -2  -2  15        6.66        5.36      7.54 o 
  -1  -2  15        4.11        6.47      7.21 o 
   0  -2  15       39.02       32.75      6.95 o 
   1  -2  15        6.06        7.04     11.99 o 
  -2  -1  15       21.08       24.53      7.47 o 
  -1  -1  15       44.06       42.42      7.51 o 
   0  -1  15        2.59        1.41      6.78 o 
   1  -1  15        0.04        0.00     11.49 o 
  -1   0  15        3.81        4.66      7.00 o 
   0   0  15       50.91       46.21     12.48 o 
                                                 
